# Supplementary material for: Transcriptional Correlates of Chronic Alcohol Neuroadaptation in Drosophila Larvae
Source: Front Behav Neurosci. 2021 Nov 4;15:768694. doi: 10.3389/fnbeh.2021.768694 (PMC8599819; doi:10.3389/fnbeh.2021.768694)
Supplement: Supplementary Table 1 — Complete annotated list of differentially expressed transcripts after chronic alcohol exposure. [file Table_1.XLSX]

## Sheet: DE-Transcripts
RANK	TRANSCRIPT_NAME	FEATURE_TYPE	REFSEQ_ID	FBID_KEY	ASSOCIATED_GENE	FBID_KEY	Fold_change	Log2_fold_change	p-value	q-value	Ethanol_effect	GO_BIOLOGICAL_PROCESS	GO_CELLULAR_COMPONENT	GO_MOLECULAR_FUNCTION
1	CG9689-RB	mRNA	NM_001298137	FBtr0340682	CG9689	FBgn0030159	4.3779	2.13024	4.32e-05	0.245225	upregulated	-	-	-
2	vari-RD	mRNA	NM_206011	FBtr0089945	vari	FBgn0250785	0.253493	-1.97998	0.000114771	0.387568	downregulated	regulation of tube size, open tracheal system ; regulation of tube length, open tracheal system ; septate junction assembly ; open tracheal system development ; dorsal trunk growth, open tracheal system	lateral plasma membrane ; septate junction	-
3	SCCRO3-RA	mRNA	NM_136984	FBtr0087805	SCCRO3	FBgn0033784	0.342178	-1.54718	0.000139246	0.387568	downregulated	protein neddylation ; negative regulation of cell growth ; positive regulation of ubiquitin-protein transferase activity ; positive regulation of apoptotic process ; positive regulation of protein neddylation	plasma membrane ; perinuclear region of cytoplasm ; ubiquitin ligase complex	ubiquitin conjugating enzyme binding ; ubiquitin-like protein binding ; cullin family protein binding
4	vari-RC	mRNA	NM_165343	FBtr0089946	vari	FBgn0250785	27.328	4.77231	0.000317566	0.462216	upregulated	regulation of tube size, open tracheal system ; regulation of tube length, open tracheal system ; septate junction assembly ; open tracheal system development ; dorsal trunk growth, open tracheal system	lateral plasma membrane ; septate junction	-
5	klar-RA	mRNA	NM_079149	FBtr0072565	klar	FBgn0001316	0.222244	-2.16978	0.000346363	0.462216	downregulated	microtubule anchoring ; lipid droplet transport along microtubule ; flight ; membrane organization ; nuclear migration ; larval visceral muscle development ; nucleus localization ; lumen formation, open tracheal system ; lipid transport ; tube morphogenesis ; compound eye morphogenesis ; locomotion ; negative regulation of pole plasm oskar mRNA localization ; nucleus organization ; compound eye p…	integral component of membrane ; nuclear envelope ; perinuclear region of cytoplasm ; cytoplasm ; lipid droplet ; nuclear outer membrane ; cytoplasmic microtubule	protein binding ; protein binding ; kinesin binding
6	Kul-RA	mRNA	NM_143459	FBtr0085460	Kul	FBgn0039688	0.0568956	-4.13554	0.000352609	0.462216	downregulated	Notch signaling pathway ; Notch signaling pathway ; positive regulation of Notch signaling pathway ; membrane protein ectodomain proteolysis ; membrane protein ectodomain proteolysis ; membrane protein ectodomain proteolysis	plasma membrane ; integral component of membrane	metalloendopeptidase activity ; metalloendopeptidase activity
7	sgll-RB	mRNA	NM_169195	FBtr0081748	sgll	FBgn0051472	0.217943	-2.19798	0.000390132	0.474875	downregulated	pyridoxine biosynthetic process ; pyridoxal phosphate biosynthetic process ; vitamin B6 metabolic process ; response to sucrose	-	FMN binding ; pyridoxamine-phosphate oxidase activity ; pyridoxamine-phosphate oxidase activity
8	Ubx-RA	mRNA	NM_080504	FBtr0083347	Ubx	FBgn0003944	0.194565	-2.36168	0.000571848	0.49484	downregulated	haltere development ; midgut development ; somatic muscle development ; regulation of cell fate specification ; regulation of transcription by RNA polymerase II ; regulation of transcription, DNA-templated ; negative regulation of gene silencing ; specification of animal organ identity ; heart development ; heart development ; cell fate determination ; anterior/posterior pattern specification ; r…	polytene chromosome band ; nucleus ; nucleus ; transcription regulator complex	sequence-specific DNA binding ; protein domain specific binding ; DNA-binding transcription factor activity, RNA polymerase II-specific ; protein binding ; RNA polymerase II cis-regulatory region sequence-specific DNA binding ; DNA binding ; RNA polymerase II cis-regulatory region sequence-specific DNA binding
9	nes-RC	mRNA	NM_176349	FBtr0075021	nes	FBgn0026630	0.264903	-1.91646	0.000595368	0.49484	downregulated	phosphatidylcholine biosynthetic process ; lipid modification ; germ cell migration ; sperm individualization ; lipid modification ; plasma membrane organization	integral component of membrane ; membrane ; membrane	acyltransferase activity ; 1-acylglycerophosphocholine O-acyltransferase activity ; lysophospholipid acyltransferase activity ; lysophospholipid acyltransferase activity
10	Iswi-RC	mRNA	NM_165931	FBtr0087843	Iswi	FBgn0011604	0.20156	-2.31072	0.000672916	0.49484	downregulated	ecdysone receptor-mediated signaling pathway ; chromatin assembly or disassembly ; regulation of transcription, DNA-templated ; nucleosome mobilization ; nucleosome mobilization ; nucleosome assembly ; chromatin remodeling ; regulation of circadian rhythm ; positive regulation of transcription, DNA-templated ; sperm chromatin condensation ; regulation of transcription, DNA-templated ; chromatin r…	NURF complex ; polytene chromosome ; CHRAC ; ACF complex ; transcription regulator complex ; ISWI-type complex ; CHRAC ; NURF complex ; RSF complex ; chromatin ; ACF complex ; polytene chromosome ; nucleus ; CHRAC ; nucleus ; ACF complex	nucleosome binding ; protein binding ; ATPase, acting on DNA ; ATPase-dependent chromatin remodeler activity ; ATP hydrolysis activity ; DNA binding ; DNA-binding transcription factor binding ; protein binding ; protein binding ; ATPase, acting on DNA ; ATPase, acting on DNA ; ATP hydrolysis activity ; nucleotide binding ; ATPase-dependent chromatin remodeler activity ; ATP binding ; nucleosome-d…
11	sky-RI	mRNA	NM_001169555	FBtr0301961	sky	FBgn0032901	2.53088	1.33964	0.000709224	0.49484	upregulated	regulation of GTPase activity ; negative regulation of neurotransmitter secretion ; neuromuscular synaptic transmission ; neuron projection development ; synaptic vesicle recycling via endosome ; synaptic vesicle recycling via endosome ; negative regulation of synaptic vesicle recycling ; chemical synaptic transmission ; dendrite development	terminal bouton ; postsynapse ; neuromuscular junction ; terminal bouton ; plasma membrane ; cytoplasm ; neuromuscular junction	GTPase activator activity ; GTPase activator activity
12	CG17134-RA	mRNA	NM_135614	FBtr0080140	CG17134	FBgn0032304	5.10207	2.35108	0.0008273	0.49484	upregulated	proteolysis ; cell death	lysosome	aspartic-type endopeptidase activity
13	WRNexo-RC	mRNA	NM_001300460	FBtr0339976	WRNexo	FBgn0038608	0.258216	-1.95335	0.000911088	0.49484	downregulated	negative regulation of mitotic recombination ; DNA catabolic process, exonucleolytic ; DNA catabolic process, exonucleolytic ; replication fork protection	cytoplasm ; nucleus ; nucleus	nucleic acid binding ; 3'-5' exonuclease activity ; single-stranded DNA 3'-5' exodeoxyribonuclease activity ; double-stranded DNA 3'-5' exodeoxyribonuclease activity ; 3'-5' exonuclease activity ; 3'-5' exonuclease activity
14	Unc-115b-RE	mRNA	NM_001202275	FBtr0303039	Unc-115b	FBgn0260463	2.22347	1.15281	0.00135103	0.575571	upregulated	lamellipodium assembly	actin cytoskeleton ; nucleoplasm	actin filament binding
15	trol-RAL	mRNA	NM_001258563	FBtr0342811	trol	FBgn0284408	0.206198	-2.2779	0.00157216	0.608892	downregulated	motor neuron axon guidance ; defasciculation of motor neuron axon ; negative regulation of fibroblast growth factor receptor signaling pathway ; positive regulation of semaphorin-plexin signaling pathway ; tissue development ; positive regulation of fibroblast growth factor receptor signaling pathway ; positive regulation of smoothened signaling pathway ; positive regulation of neuroblast prolife…	basement membrane ; basement membrane	-
16	lncRNA:CR46006-RE	ncRNA	NR_133213	FBtr0347140	lncRNA:CR46006	FBgn0267668	3.08105	1.62342	0.00195482	0.628975	upregulated	-	-	-
17	14-3-3epsilon-RA	mRNA	NM_169796	FBtr0083565	14-3-3epsilon	FBgn0020238	2.01843	1.01324	0.00212884	0.646785	upregulated	wing disc dorsal/ventral pattern formation ; pole cell migration ; negative regulation of neuron projection arborization ; microtubule sliding ; oocyte microtubule cytoskeleton polarization ; positive regulation of growth ; DNA damage checkpoint signaling ; regulation of mitotic nuclear division ; regulation of growth ; response to UV ; positive regulation of hippo signaling ; positive regulation…	cytoplasm ; cytoplasm ; plasma membrane ; centrosome ; nucleus ; germline ring canal ; nucleus ; nucleoplasm	phosphoserine residue binding ; protein binding ; protein binding ; protein heterodimerization activity ; transcription factor binding
18	akirin-RE	mRNA	NM_001202131	FBtr0302545	akirin	FBgn0082598	0.424814	-1.2351	0.00221437	0.646785	downregulated	positive regulation of innate immune response ; positive regulation of transcription by RNA polymerase II ; defense response to Gram-negative bacterium ; larval somatic muscle development ; positive regulation of transcription by RNA polymerase II ; positive regulation of innate immune response ; positive regulation of peptidoglycan recognition protein signaling pathway	nucleus ; euchromatin ; polytene chromosome ; nucleus ; chromatin	transcription coregulator activity ; transcription coregulator activity
19	WRNexo-RA	mRNA	NM_142458	FBtr0083586	WRNexo	FBgn0038608	0.42802	-1.22425	0.00226163	0.646785	downregulated	negative regulation of mitotic recombination ; DNA catabolic process, exonucleolytic ; DNA catabolic process, exonucleolytic ; replication fork protection	cytoplasm ; nucleus ; nucleus	nucleic acid binding ; 3'-5' exonuclease activity ; single-stranded DNA 3'-5' exodeoxyribonuclease activity ; double-stranded DNA 3'-5' exodeoxyribonuclease activity ; 3'-5' exonuclease activity ; 3'-5' exonuclease activity
20	CG18649-RB	mRNA	NM_001274929	FBtr0333874	CG18649	FBgn0036469	10.312	3.36626	0.00241396	0.646785	upregulated	-	-	-
21	CG13742-RC	mRNA	NM_001273884	FBtr0310147	CG13742	FBgn0033372	0.478963	-1.06201	0.0024705	0.646785	downregulated	-	-	-
22	CG18581-RA	mRNA	NM_140479	FBtr0075666	CG18581	FBgn0036466	2.79733	1.48405	0.0028622	0.674661	upregulated	-	-	-
23	Naa35-RB	mRNA	NM_001014546	FBtr0100398	Naa35	FBgn0034982	16.015	4.00135	0.00308271	0.687041	upregulated	N-terminal peptidyl-methionine acetylation ; N-terminal protein amino acid acetylation	NatC complex ; cytoplasm	-
24	CG8708-RB	mRNA	NM_165594	FBtr0088809	CG8708	FBgn0033271	4.03983	2.01429	0.00310441	0.687041	upregulated	protein glycosylation ; O-glycan processing, core 1	membrane ; Golgi medial cisterna	beta-1,3-galactosyltransferase activity ; glycoprotein-N-acetylgalactosamine 3-beta-galactosyltransferase activity
25	Rtnl1-RF	mRNA	NM_175969	FBtr0079038	Rtnl1	FBgn0053113	4.62833	2.21049	0.00318851	0.687791	upregulated	endoplasmic reticulum organization ; endoplasmic reticulum tubular network membrane organization	endomembrane system ; fusome ; axonal growth cone ; microtubule ; smooth endoplasmic reticulum ; axon ; endoplasmic reticulum ; cytosol ; cytoplasm ; endoplasmic reticulum	-
26	flfl-RB	mRNA	NM_169548	FBtr0082817	flfl	FBgn0024555	0.318198	-1.652	0.00339583	0.705711	downregulated	basal protein localization ; DNA repair ; asymmetric neuroblast division	protein phosphatase 4 complex ; nucleus ; chromosome, centromeric region ; cytoplasm	protein binding
27	Sgs1-RA	mRNA	NM_078751	FBtr0077393	Sgs1	FBgn0003372	4.5967	2.2006	0.00353318	0.716773	upregulated	puparial adhesion	extracellular matrix ; adhesive extracellular matrix	extracellular matrix structural constituent
28	CG11601-RB	mRNA	NM_001298616	FBtr0343779	CG11601	FBgn0031244	3.07257	1.61945	0.00358337	0.718402	upregulated	-	integral component of membrane ; endomembrane system	-
29	ome-RE	mRNA	NM_001144483	FBtr0299649	ome	FBgn0259175	4.00382	2.00138	0.00374348	0.73832	upregulated	proteolysis	-	serine-type peptidase activity ; serine hydrolase activity ; dipeptidyl-peptidase activity ; dipeptidyl-peptidase activity
30	UbcE2H-RC	mRNA	NM_167146	FBtr0071113	UbcE2H	FBgn0029996	0.206022	-2.27913	0.00445735	0.775079	downregulated	protein polyubiquitination ; protein polyubiquitination ; ubiquitin-dependent protein catabolic process ; positive regulation of proteasomal ubiquitin-dependent protein catabolic process	GID complex ; nucleus	ubiquitin conjugating enzyme activity ; ubiquitin-protein transferase activity
31	Svip-RA	mRNA	NM_168327	FBtr0076441	Svip	FBgn0052039	0.384392	-1.37935	0.00507831	0.81641	downregulated	negative regulation of retrograde protein transport, ER to cytosol ; positive regulation of autophagy ; lysosomal membrane organization ; negative regulation of VCP-NPL4-UFD1 AAA ATPase complex assembly ; negative regulation of ER-associated ubiquitin-dependent protein catabolic process	lysosomal membrane ; anchored component of membrane ; endoplasmic reticulum membrane	-
32	CG9040-RA	mRNA	NM_140420	FBtr0075765	CG9040	FBgn0036394	4.78282	2.25786	0.00520202	0.81752	upregulated	-	-	-
33	CG9395-RD	mRNA	NM_001169502	FBtr0342641	CG9395	FBgn0032506	2.67971	1.42208	0.0053058	0.81752	upregulated	N-glycan processing	intracellular organelle	UDP-galactosyltransferase activity
34	Tsp-RE	mRNA	NM_164704	FBtr0079314	Tsp	FBgn0031850	4.34478	2.11928	0.00547919	0.81752	upregulated	cell adhesion mediated by integrin ; muscle attachment ; muscle organ development	extracellular region ; muscle tendon junction ; collagen-containing extracellular matrix ; collagen-containing extracellular matrix ; protein-containing complex	calcium ion binding ; heparin binding
35	CG5493-RA	mRNA	NM_137504	FBtr0086713	CG5493	FBgn0034364	0.285929	-1.80627	0.00566246	0.81752	downregulated	L-cysteine catabolic process	-	cysteine dioxygenase activity ; cysteine dioxygenase activity ; oxidoreductase activity, acting on single donors with incorporation of molecular oxygen, incorporation of two atoms of oxygen ; iron ion binding
36	Rab4-RB	mRNA	NM_079053	FBtr0086829	Rab4	FBgn0016701	0.300193	-1.73604	0.00574141	0.81752	downregulated	ovarian follicle cell-cell adhesion ; vesicle-mediated transport ; regulation of endocytosis ; Rab protein signal transduction	synapse ; recycling endosome ; endosome ; synapse ; neuronal cell body ; plasma membrane ; vesicle ; endosome	GTP binding ; protein binding ; GTPase activity
37	Pig1-RB	mRNA	NM_057329	FBtr0070537	Pig1	FBgn0003086	3.93828	1.97757	0.00578495	0.81752	upregulated	-	-	-
38	RpL5-RA	mRNA	NM_001042922	FBtr0111129	RpL5	FBgn0064225	3.54256	1.82479	0.00583523	0.81752	upregulated	translation ; cytoplasmic translation ; ribosomal large subunit assembly ; cytoplasmic translation ; ribosomal large subunit assembly	cytosolic ribosome ; cytosolic large ribosomal subunit ; cytosolic large ribosomal subunit ; cytosolic large ribosomal subunit ; cytosolic ribosome	5S rRNA binding ; RNA binding ; protein binding ; structural constituent of ribosome ; structural constituent of ribosome ; structural constituent of ribosome ; structural constituent of ribosome ; structural constituent of ribosome ; 5S rRNA binding
39	CG44956-RA	mRNA	NM_001300371	FBtr0343913	CG44956	FBgn0266261	4.92056	2.29882	0.00585279	0.81752	upregulated	-	-	-
40	Akap200-RB	mRNA	NM_058111	FBtr0079666	Akap200	FBgn0027932	2.5329	1.34079	0.00629576	0.851477	upregulated	regulation of actin cytoskeleton organization ; positive regulation of protein localization to membrane ; circadian rhythm ; behavioral response to ethanol ; cellular response to ethanol ; positive regulation of Notch signaling pathway ; regulation of actin cytoskeleton reorganization ; germ cell development	plasma membrane ; plasma membrane ; plasma membrane ; cytosol ; cytoplasm ; cytoskeleton ; cytosol	protein kinase A regulatory subunit binding ; actin filament binding ; protein binding ; Notch binding ; protein kinase A regulatory subunit binding
41	rn-RF	mRNA	NM_001144549	FBtr0299639	rn	FBgn0267337	3.10979	1.63682	0.00650035	0.854333	upregulated	negative regulation of transcription by RNA polymerase II ; negative regulation of transcription, DNA-templated ; imaginal disc-derived leg morphogenesis ; chaeta development ; compound eye development ; cell fate specification ; regulation of transcription by RNA polymerase II	nucleus ; nucleus	DNA-binding transcription factor activity, RNA polymerase II-specific ; DNA-binding transcription factor activity, RNA polymerase II-specific ; RNA polymerase II transcription regulatory region sequence-specific DNA binding ; RNA polymerase II cis-regulatory region sequence-specific DNA binding ; DNA-binding transcription factor activity, RNA polymerase II-specific
42	mrva-RB	mRNA	NM_001274576	FBtr0332734	mrva	FBgn0035763	9.46942	3.24328	0.00673351	0.854333	upregulated	transmembrane transport	-	transmembrane transporter activity
43	CG3860-RB	mRNA	NM_001299873	FBtr0343288	CG3860	FBgn0034951	0.193295	-2.37113	0.00691511	0.854333	downregulated	-	cytosol ; membrane ; intracellular membrane-bounded organelle	sterol transporter activity ; sterol binding
44	stj-RB	mRNA	NM_137058	FBtr0087631	stj	FBgn0261041	4.02861	2.01028	0.00715462	0.854752	upregulated	neuromuscular synaptic transmission ; neuromuscular junction development ; detection of temperature stimulus involved in sensory perception of pain ; negative regulation of synaptic assembly at neuromuscular junction ; bulk synaptic vesicle endocytosis ; autopha positive regulation of voltage-gated calcium channel activity ; calcium ion transport	synapse ; voltage-gated calcium channel complex ; presynaptic active zone	voltage-gated calcium channel activity ; voltage-gated calcium channel activity
45	Mic26-27-RA	mRNA	NM_142266	FBtr0083281	Mic26-27	FBgn0038400	0.455345	-1.13497	0.00739215	0.854752	downregulated	cristae formation	MICOS complex	-
46	Larp4B-RB	mRNA	NM_139536	FBtr0073046	Larp4B	FBgn0035424	5.72431	2.5171	0.00750704	0.854752	upregulated	negative regulation of translation ; negative regulation of cell growth	cytosol	mRNA 3'-UTR binding
47	trx-RC	mRNA	NM_134281	FBtr0082949	trx	FBgn0003862	2.08122	1.05743	0.00772438	0.854752	upregulated	histone H3 acetylation ; histone H3-K4 methylation ; histone H3-K4 methylation ; positive regulation of transcription, DNA-templated ; histone H3-K4 methylation ; germ cell migration ; positive regulation of transcription, DNA-templated ; eye development ; positive regulation of transcription by RNA polymerase II ; histone methylation ; histone acetylation ; haltere development ; heart developmen…	polytene chromosome ; MLL1/2 complex ; histone methyltransferase complex ; histone methyltransferase complex ; polytene chromosome band ; histone acetyltransferase complex ; transcription elongation factor complex ; nucleus	zinc ion binding ; sequence-specific DNA binding ; DNA-binding transcription factor activity ; histone methyltransferase activity (H3-K4 specific) ; histone methyltransferase activity (H3-K4 specific) ; protein homodimerization activity ; protein-cysteine methyltransferase activity ; chromatin binding ; protein binding ; protein binding ; histone methyltransferase activity (H3-K4 specific) ; zinc…
48	yuri-RD	mRNA	NM_165109	FBtr0080712	yuri	FBgn0045842	4.72941	2.24166	0.00777315	0.854752	upregulated	gravitaxis ; sperm individualization ; ciliary basal body organization	sarcoplasmic reticulum ; investment cone ; nuclear envelope ; cytoplasm	-
49	CG5402-RA	mRNA	NM_143308	FBtr0085213	CG5402	FBgn0039521	4.27015	2.09429	0.00790724	0.854752	upregulated	multicellular organism reproduction	extracellular space	-
50	CG43886-RA	mRNA	NM_001274633	FBtr0332759	CG43886	FBgn0264478	2.01008	1.00726	0.00792119	0.854752	upregulated	-	-	-
51	LManI-RA	mRNA	NM_135563	FBtr0080042	LManI	FBgn0032253	0.177114	-2.49725	0.00796648	0.854752	downregulated	mannose metabolic process	lysosome ; vacuolar membrane	carbohydrate binding ; mannosyl-oli alpha-mannosidase activity
52	nSyb-RG	mRNA	NM_167905	FBtr0300894	nSyb	FBgn0013342	3.37445	1.75465	0.00816209	0.857816	upregulated	vesicle-mediated transport ; synaptic vesicle docking ; vesicle fusion ; vesicle fusion ; vesicle-mediated transport ; neurotransmitter secretion	integral component of membrane ; synaptic vesicle ; terminal bouton ; synaptic vesicle ; plasma membrane ; plasma membrane ; plasma membrane ; presynaptic active zone ; SNARE complex ; synaptic vesicle ; SNARE complex ; synaptic vesicle	SNAP receptor activity ; SNAP receptor activity ; SNAP receptor activity ; SNARE binding ; SNAP receptor activity ; syntaxin binding
53	VhaPPA1-1-RB	mRNA	NM_001260182	FBtr0308030	VhaPPA1-1	FBgn0028662	0.36129	-1.46877	0.00836711	0.857816	downregulated	proton transmembrane transport ; proton transmembrane transport ; terminal branching, open tracheal system	plasma membrane proton-transporting V-type ATPase complex ; vacuolar proton-transporting V-type ATPase, V0 domain ; integral component of membrane	proton-transporting ATPase activity, rotational mechanism ; proton transmembrane transporter activity
54	nom-RC	mRNA	NM_001300312	FBtr0346112	nom	FBgn0037617	2.35856	1.23791	0.00879606	0.857816	upregulated	larval somatic muscle development ; regulation of transcription, DNA-templated	nucleus	zinc ion binding ; DNA binding ; DNA-binding transcription factor activity, RNA polymerase II-specific
55	ng3-RB	mRNA	NM_080321	FBtr0070539	ng3	FBgn0010295	11.2664	3.49396	0.00883006	0.857816	upregulated	-	-	-
56	ATPsyndelta-RC	mRNA	NM_001298145	FBtr0343981	ATPsyndelta	FBgn0028342	0.229207	-2.12528	0.00885175	0.857816	downregulated	ATP synthesis coupled proton transport ; ATP synthesis coupled proton transport	mitochondrial proton-transporting ATP synthase complex, catalytic sector F(1) ; mitochondrial proton-transporting ATP synthase, central stalk	proton-transporting ATP synthase activity, rotational mechanism
57	TRAM-RD	mRNA	NM_001258527	FBtr0307182	TRAM	FBgn0040340	63.5267	5.98929	0.00895479	0.857816	upregulated	SRP-dependent cotranslational protein targeting to membrane, translocation ; protein insertion into ER membrane	integral component of endoplasmic reticulum membrane	-
58	UbcE2M-RA	mRNA	NM_139930	FBtr0076722	UbcE2M	FBgn0035853	0.273844	-1.86857	0.00909334	0.857816	downregulated	cellular protein modification process ; protein neddylation ; protein neddylation ; negative regulation of smoothened signaling pathway ; positive regulation of smoothened signaling pathway ; protein neddylation	-	NEDD8 conjugating enzyme activity ; NEDD8 transferase activity ; NEDD8 transferase activity
59	Syt7-RM	mRNA	NM_166751	FBtr0343990	Syt7	FBgn0039900	3.45779	1.78985	0.00950354	0.857816	upregulated	calcium-ion regulated exocytosis ; neurotransmitter secretion ; synaptic vesicle exocytosis ; regulation of calcium ion-dependent exocytosis ; vesicle-mediated transport ; cellular response to calcium ion ; regulation of dopamine secretion	sarcoplasm ; exocytic vesicle ; plasma membrane ; synaptic vesicle ; vesicle ; integral component of membrane ; lysosome	SNARE binding ; calcium-dependent phospholipid binding ; calcium-dependent phospholipid binding ; calcium ion binding ; phosphatidylserine binding ; clathrin binding
60	vir-1-RA	mRNA	NM_165010	FBtr0080390	vir-1	FBgn0043841	0.468276	-1.09457	0.0101457	0.857816	downregulated	defense response to virus	-	-
61	Sgf29-RA	mRNA	NM_166436	FBtr0071617	Sgf29	FBgn0050390	0.138197	-2.85521	0.0102072	0.857816	downregulated	chromatin remodeling ; histone H3 acetylation ; histone acetylation ; histone H3 acetylation	Ada2/Gcn5/Ada3 transcription activator complex ; SAGA complex ; nucleus ; SAGA complex ; H3 histone acetyltransferase complex ; Ada2/Gcn5/Ada3 transcription activator complex ; Ada2/Gcn5/Ada3 transcription activator complex	methylated histone binding ; methylated histone binding
62	CG4119-RB	mRNA	NM_001297970	FBtr0340463	CG4119	FBgn0028474	2.34119	1.22724	0.0103342	0.857816	upregulated	regulation of alternative mRNA splicing, via spliceosome ; regulation of alternative mRNA splicing, via spliceosome ; mRNA splicing, via spliceosome	precatalytic spliceosome ; nucleus	mRNA binding ; nucleic acid binding
63	CG6907-RA	mRNA	NM_135088	FBtr0079096	CG6907	FBgn0031711	8.58537	3.10188	0.0104279	0.857816	upregulated	regulation of transcription by RNA polymerase II ; tRNA wobble uridine modification	transcription elongation factor complex ; elongator holoenzyme complex ; cytoplasm	phosphorylase kinase regulator activity
64	CG13947-RA	mRNA	NM_134698	FBtr0078005	CG13947	FBgn0031277	16.541	4.04797	0.0106798	0.857816	upregulated	-	-	-
65	CG11089-RB	mRNA	NM_001202357	FBtr0303476	CG11089	FBgn0039241	0.179444	-2.4784	0.0106844	0.857816	downregulated	wound healing ; purine nucleotide biosynthetic process	cytosol	phosphoribosylaminoimidazolecarboxamide formyltransferase activity ; IMP cyclohydrolase activity
66	ph-p-RA	mRNA	NM_057523	FBtr0070432	ph-p	FBgn0004861	0.175683	-2.50895	0.0107036	0.857816	downregulated	ovarian follicle cell stalk formation ; response to ecdysone ; regulation of transcription by RNA polymerase II ; negative regulation of transcription, DNA-templated ; negative regulation of transcription, DNA-templated ; germarium-derived female germ-line cyst encapsulation ; gene silencing ; syncytial blastoderm mitotic cell cycle ; central nervous system neuron development ; mitotic sister chr…	nucleus ; PRC1 complex ; PRC1 complex ; nucleus ; nucleolus ; polytene chromosome	zinc ion binding ; protein binding ; chromatin binding ; chaperone binding ; chromatin binding ; DNA topoisomerase binding ; histone binding ; protein binding ; protein binding ; sequence-specific DNA binding ; DNA binding
67	snoRNA:Psi28S-1192d-RA	snoRNA	NR_003736	FBtr0113563	snoRNA:Psi28S-1192d	FBgn0082998	2.3951	1.26009	0.0107485	0.857816	upregulated	-	-	-
68	gzl-RA	mRNA	NM_141396	FBtr0081720	gzl	FBgn0037442	0.243788	-2.0363	0.0110606	0.857816	downregulated	protein ubiquitination ; endosomal transport	endosome	ubiquitin protein ligase activity ; zinc ion binding ; ubiquitin protein ligase activity
69	Sgf29-RB	mRNA	NM_001299744	FBtr0342888	Sgf29	FBgn0050390	21.8962	4.45261	0.0111514	0.857816	upregulated	chromatin remodeling ; histone H3 acetylation ; histone acetylation ; histone H3 acetylation	Ada2/Gcn5/Ada3 transcription activator complex ; SAGA complex ; nucleus ; SAGA complex ; H3 histone acetyltransferase complex ; Ada2/Gcn5/Ada3 transcription activator complex ; Ada2/Gcn5/Ada3 transcription activator complex	methylated histone binding ; methylated histone binding
70	ng2-RA	mRNA	NM_057593	FBtr0070540	ng2	FBgn0010294	17.7208	4.14737	0.0111994	0.857816	upregulated	-	-	-
71	CG43678-RA	mRNA	NM_001274925	FBtr0310458	CG43678	FBgn0263761	3.03354	1.601	0.0112321	0.857816	upregulated	-	-	-
72	Eph-RE	mRNA	NM_166776	FBtr0089086	Eph	FBgn0025936	0.448483	-1.15688	0.0112616	0.857816	downregulated	transmembrane receptor protein tyrosine kinase signaling pathway ; ephrin receptor signaling pathway ; peripheral nervous system development ; mushroom body development ; melanotic encapsulation of foreign target ; protein autophosphorylation ; axon guidance ; positive regulation of kinase activity	integral component of plasma membrane ; integral component of plasma membrane ; neuron projection ; receptor complex	ATP binding ; transmembrane-ephrin receptor activity ; transmembrane-ephrin receptor activity ; transmembrane receptor protein tyrosine kinase activity
73	CG42514-RA	mRNA	NM_168668	FBtr0300655	CG42514	FBgn0260388	0.125071	-2.99919	0.0112657	0.857816	downregulated	transmembrane transport	plasma membrane	transmembrane transporter activity
74	Ugt36D1-RC	mRNA	NM_001259154	FBtr0308574	Ugt36D1	FBgn0032713	0.213395	-2.2284	0.0115881	0.857816	downregulated	-	intracellular membrane-bounded organelle	UDP-glycosyltransferase activity
75	Pcyt1-RA	mRNA	NM_139364	FBtr0072738	Pcyt1	FBgn0041342	2.46765	1.30314	0.0117997	0.858029	upregulated	biosynthetic process ; establishment of ommatidial planar polarity ; determination of adult lifespan ; phosphatidylcholine biosynthetic process ; imaginal disc-derived wing morphogenesis ; endocytosis ; eye development ; oogenesis	nucleus	choline-phosphate cytidylyltransferase activity ; phosphatidylcholine binding ; choline-phosphate cytidylyltransferase activity
76	Wdr33-RB	mRNA	NM_169092	FBtr0078714	Wdr33	FBgn0046222	14.8095	3.88845	0.0121351	0.858029	upregulated	mRNA polyadenylation	mRNA cleavage and polyadenylation specificity factor complex	-
77	snoRNA:Me28S-C788b-RA	snoRNA	NR_003840	FBtr0114338	snoRNA:Me28S-C788b	FBgn0086062	3.37358	1.75428	0.0122311	0.858029	upregulated	-	-	-
78	CG7420-RB	mRNA	NM_001272942	FBtr0334820	CG7420	FBgn0031344	0.462519	-1.11241	0.012496	0.858029	downregulated	-	-	-
79	ng1-RA	mRNA	NM_057307	FBtr0070523	ng1	FBgn0002933	22.4878	4.49107	0.0128408	0.858029	upregulated	-	-	-
80	CG33129-RC	mRNA	NM_176012	FBtr0080172	CG33129	FBgn0053129	2.02261	1.01622	0.0131931	0.858029	upregulated	-	endoplasmic reticulum ; endomembrane system ; Golgi apparatus	-
81	CG6299-RA	mRNA	NM_176732	FBtr0074033	CG6299	FBgn0030641	0.470558	-1.08756	0.0132616	0.858029	downregulated	ceramide transport ; intermembrane lipid transfer	membrane ; cytosol	ceramide 1-phosphate binding ; lipid transfer activity
82	Antp-RK	mRNA	NM_206444	FBtr0081656	Antp	FBgn0260642	0.305573	-1.71041	0.0132695	0.858029	downregulated	specification of segmental identity, thorax ; midgut development ; regulation of transcription by RNA polymerase II ; lymph gland development ; neuroblast development ; specification of segmental identity, thorax ; ventral cord development ; heart development ; anterior/posterior axis specification ; anterior/posterior axis specification ; muscle cell fate specification ; regulation of neurogenes…	nucleus ; cytoplasm ; nucleus	DNA binding ; DNA-binding transcription factor activity, RNA polymerase II-specific ; DNA-binding transcription factor activity, RNA polymerase II-specific ; sequence-specific DNA binding ; RNA polymerase II cis-regulatory region sequence-specific DNA binding
83	CG5757-RB	mRNA	NM_001274136	FBtr0329995	CG5757	FBgn0034299	2.10418	1.07326	0.013298	0.858029	upregulated	dTDP biosynthetic process ; dTTP biosynthetic process ; dUDP biosynthetic process ; dTTP biosynthetic process ; dUDP biosynthetic process ; dTDP biosynthetic process	nucleus ; nucleus ; cytosol ; mitochondrion ; cytoplasm ; cytoplasm	ATP binding ; nucleoside diphosphate kinase activity ; uridylate kinase activity ; uridylate kinase activity ; thymidylate kinase activity ; thymidylate kinase activity
84	CG2875-RC	mRNA	NM_001272290	FBtr0333793	CG2875	FBgn0029672	0.230018	-2.12018	0.0133559	0.858029	downregulated	ribosome biogenesis	Noc4p-Nop14p complex ; small-subunit processome ; nucleolus	-
85	trol-RAS	mRNA	NM_001297893	FBtr0342818	trol	FBgn0284408	0.280634	-1.83324	0.013509	0.858029	downregulated	motor neuron axon guidance ; defasciculation of motor neuron axon ; negative regulation of fibroblast growth factor receptor signaling pathway ; positive regulation of semaphorin-plexin signaling pathway ; tissue development ; positive regulation of fibroblast growth factor receptor signaling pathway ; positive regulation of smoothened signaling pathway ; positive regulation of neuroblast prolife…	basement membrane ; basement membrane	-
86	CG42489-RC	mRNA	NM_001275449	FBtr0310656	CG42489	FBgn0259992	4.27313	2.09529	0.0136409	0.858029	upregulated	-	-	-
87	Sec23-RE	mRNA	NM_001260003	FBtr0309091	Sec23	FBgn0262125	3.29136	1.71868	0.013647	0.858029	upregulated	intracellular protein transport ; COPII-coated vesicle car positive regulation of dendrite morphogenesis ; positive regulation of GTPase activity ; maintenance of cell polarity ; positive regulation of cell-cell adhesion ; muscle attachment ; chitin-based larval cuticle pattern formation ; endoplasmic reticulum organization ; regulation of cell shape ; positive regulation of extracellular matrix …	COPII vesicle coat ; COPII vesicle coat ; endoplasmic reticulum ; endoplasmic reticulum exit site ; endoplasmic reticulum exit site ; COPII-coated ER to Golgi stack	zinc ion binding ; GTPase activator activity ; GTPase activator activity
88	lncRNA:CR31451-RC	ncRNA	NR_048473	FBtr0308922	lncRNA:CR31451	FBgn0051451	69.596	6.12093	0.0144003	0.858029	upregulated	-	-	-
89	CG32809-RL	mRNA	NM_001272210	FBtr0333119	CG32809	FBgn0023531	16.8799	4.07723	0.0145411	0.861252	upregulated	-	cytoplasm	-
90	CG11151-RB	mRNA	NM_001272602	FBtr0331719	CG11151	FBgn0030519	0.220232	-2.1829	0.015263	0.879413	downregulated	-	cytosol ; peroxisome	-
91	Syt1-RG	mRNA	NM_001370000	FBtr0332220	Syt1	FBgn0004242	3.40114	1.76602	0.0153759	0.880977	upregulated	calcium ion-regulated exocytosis of neurotransmitter ; calcium-ion regulated exocytosis ; synaptic vesicle endocytosis ; cellular response to calcium ion ; neurotransmitter secretion ; vesicle-mediated transport ; regulation of dopamine secretion ; larval locomotory behavior ; regulation of neuromuscular synaptic transmission ; synaptic vesicle exocytosis ; positive regulation of vesicle fusion ;…	neuromuscular junction ; dense core granule ; plasma membrane ; synaptic vesicle membrane ; synaptic vesicle ; exocytic vesicle ; integral component of membrane ; synaptic vesicle ; axon ; integral component of synaptic vesicle membrane ; terminal bouton ; neuromuscular junction	protein binding ; protein homodimerization activity ; calcium ion binding ; SNARE binding ; phosphatidylserine binding ; calcium ion binding ; syntaxin binding ; calcium-dependent phospholipid binding ; calcium ion binding ; calcium-dependent phospholipid binding ; phosphatidylserine binding ; SNARE binding ; calcium-dependent phospholipid binding ; clathrin binding
92	mrva-RA	mRNA	NM_139846	FBtr0076884	mrva	FBgn0035763	0.154484	-2.69447	0.0154059	0.880977	downregulated	transmembrane transport	-	transmembrane transporter activity
93	CG4975-RC	mRNA	NM_001144222	FBtr0299816	CG4975	FBgn0034266	0.309143	-1.69366	0.0162639	0.8948	downregulated	neuron projection development	cytosol ; cytosol	-
94	Ank-RB	mRNA	NM_175926	FBtr0089173	Ank	FBgn0011747	2.7133	1.44005	0.0162723	0.8948	upregulated	signal transduction ; protein localization to plasma membrane	spectrosome ; plasma membrane ; plasma membrane ; plasma membrane ; neuron projection ; fusome	cytoskeletal anchor activity ; spectrin binding ; transmembrane transporter binding
95	G9a-RA	mRNA	NM_130478	FBtr0070063	G9a	FBgn0040372	3.07965	1.62276	0.0165936	0.903776	upregulated	histone H3-K9 methylation ; regulation of gene expression ; larval locomotory behavior ; regulation of defense response to virus ; positive regulation of dendrite morphogenesis ; instar larval or pupal development ; short-term memory ; long-term memory ; positive regulation of histone H3-K9 dimethylation ; habituation ; ecdysone receptor-mediated signaling pathway ; wing disc development	nucleus ; polytene chromosome interband	zinc ion binding ; p53 binding ; histone-lysine N-methyltransferase activity
96	lcs-RA	mRNA	NM_078712	FBtr0077220	lcs	FBgn0028583	5.17523	2.37162	0.0168301	0.903776	upregulated	-	-	-
97	CtBP-RH	mRNA	NM_001275593	FBtr0334515	CtBP	FBgn0020496	2.81571	1.4935	0.017013	0.903776	upregulated	wing disc development ; negative regulation of transcription, DNA-templated ; positive regulation of transcription by RNA polymerase II ; negative regulation of transcription, DNA-templated ; negative regulation of canonical Wnt signaling pathway ; negative regulation of transcription by RNA polymerase II ; chromatin remodeling ; chaeta development ; positive regulation of canonical Wnt signaling…	nucleus ; polytene chromosome ; ISWI-type complex	NAD binding ; oxidoreductase activity, acting on the CH-OH group of donors, NAD or NADP as acceptor ; transcription corepressor activity ; DNA-binding transcription factor binding ; transcription factor binding ; protein homodimerization activity ; transcription corepressor activity ; transcription corepressor activity ; transcription coactivator activity ; protein binding ; DNA-binding transcrip…
98	CG14237-RB	mRNA	NM_143222	FBtr0330153	CG14237	FBgn0039428	7.62656	2.93103	0.0174595	0.903776	upregulated	-	-	-
99	fok-RA	mRNA	NM_080713	FBtr0310558	fok	FBgn0263773	0.113405	-3.14044	0.017478	0.903776	downregulated	-	-	-
100	Mp-RE	mRNA	NM_176293	FBtr0301106	Mp	FBgn0260660	0.232373	-2.10549	0.017762	0.903776	downregulated	cardiac muscle atrophy ; motor neuron axon guidance ; mitochondrion organization ; positive regulation of integrin-mediated signaling pathway ; skeletal muscle atrophy ; basement membrane organization	collagen trimer	carbohydrate binding
101	Dad-RC	mRNA	NM_001014629	FBtr0100160	Dad	FBgn0020493	0.460753	-1.11793	0.0178636	0.903776	downregulated	negative regulation of BMP signaling pathway ; Malpighian tubule morphogenesis ; morphogenesis of larval imaginal disc epithelium ; negative regulation of BMP signaling pathway ; negative regulation of SMAD protein complex assembly ; histoblast morphogenesis ; SMAD protein signal transduction ; negative regulation of BMP signaling pathway ; negative regulation of pathway-restricted SMAD protein p…	cytosol ; nucleus ; heteromeric SMAD protein complex	BMP receptor binding ; transcription regulator inhibitor activity ; I-SMAD binding
102	MED14-RC	mRNA	NM_167835	FBtr0344912	MED14	FBgn0035145	0.147201	-2.76414	0.0178729	0.903776	downregulated	regulation of transcription by RNA polymerase II ; regulation of transcription initiation from RNA polymerase II promoter ; regulation of transcription by RNA polymerase II	mediator complex ; core mediator complex ; mediator complex ; mediator complex ; core mediator complex	protein binding ; transcription coregulator activity ; transcription coregulator activity ; transcription coregulator activity
103	spi-RB	mRNA	NM_134293	FBtr0081269	spi	FBgn0005672	0.368143	-1.44166	0.0181317	0.904688	downregulated	stem cell fate commitment ; epidermal growth factor receptor signaling pathway ; spiracle morphogenesis, open tracheal system ; stomatogastric nervous system development ; negative regulation of apoptotic process ; determination of genital disc primordium ; positive regulation of cell population proliferation ; epithelial cell proliferation involved in Malpighian tubule morphogenesis ; peripheral…	extracellular space ; endoplasmic reticulum ; integral component of membrane	receptor ligand activity ; epidermal growth factor receptor binding ; protein binding ; receptor ligand activity
104	sina-RC	mRNA	NM_001300160	FBtr0344230	sina	FBgn0003410	0.301217	-1.73112	0.0184319	0.904688	downregulated	R7 cell fate commitment ; positive regulation of proteasomal ubiquitin-dependent protein catabolic process ; sensory organ development ; enteroendocrine cell differentiation ; sevenless signaling pathway ; sevenless signaling pathway ; regulation of R7 cell differentiation ; proteasomal protein catabolic process ; proteasome-mediated ubiquitin-dependent protein catabolic process ; R7 cell fate co…	nucleus ; cytosol ; cytoplasm ; ubiquitin ligase complex	zinc ion binding ; zinc ion binding ; protein binding ; protein binding ; ubiquitin protein ligase activity ; ubiquitin conjugating enzyme binding ; ubiquitin protein ligase activity ; ubiquitin-protein transferase activity
105	Sdc-RI	mRNA	NM_001144257	FBtr0342893	Sdc	FBgn0010415	0.0531097	-4.23488	0.0184941	0.904688	downregulated	axon guidance ; positive regulation of synaptic assembly at neuromuscular junction ; epithelial cell migration, open tracheal system ; cell migration ; motor neuron axon guidance ; glial cell development	perivitelline space ; neuromuscular junction ; neuromuscular junction ; axon ; synapse ; membrane ; cell surface	-
106	CG15478-RA	mRNA	NM_132172	FBtr0071078	CG15478	FBgn0029955	2.77574	1.47287	0.0185407	0.904688	upregulated	signal transduction ; regulation of transcription, DNA-templated	host cell nucleus	DNA-binding transcription factor activity
107	CG12084-RA	mRNA	NM_138268	FBtr0072711	CG12084	FBgn0043458	2.47267	1.30607	0.01878	0.904688	upregulated	-	Cul2-RING ubiquitin ligase complex ; Cul2-RING ubiquitin ligase complex	-
108	kcc-RD	mRNA	NM_166630	FBtr0072137	kcc	FBgn0261794	0.334893	-1.57823	0.0189136	0.904688	downregulated	cellular hypotonic salinity response ; chemical synaptic transmission ; mechanosensory behavior ; potassium ion import across plasma membrane ; response to mechanical stimulus ; potassium ion homeostasis ; amino acid transmembrane transport ; chloride ion homeostasis ; cell volume homeostasis ; chloride transmembrane transport	integral component of plasma membrane ; plasma membrane ; neuronal cell body	potassium:chloride symporter activity ; potassium:chloride symporter activity ; amino acid transmembrane transporter activity
109	dom-RG	mRNA	NM_001299747	FBtr0342890	dom	FBgn0020306	0.335235	-1.57676	0.0189768	0.904688	downregulated	negative regulation of gene expression ; dendrite morphogenesis ; negative regulation of hemocyte proliferation ; histone exchange ; male germ-line stem cell population maintenance ; chromatin remodeling ; somatic stem cell population maintenance ; histone exchange ; histone acetylation ; histone exchange ; dendrite guidance ; regulation of alternative mRNA splicing, via spliceosome ; wing disc p…	NuA4 histone acetyltransferase complex ; histone acetyltransferase complex ; Swr1 complex ; nucleus ; nucleus	ATP binding ; nucleosome-dependent ATPase activity ; histone binding ; ATP hydrolysis activity ; ATPase, acting on DNA ; protein binding
110	CG4896-RK	mRNA	NM_164409	FBtr0344790	CG4896	FBgn0031319	3.31904	1.73077	0.0190918	0.904688	upregulated	mRNA splicing, via spliceosome ; regulation of alternative mRNA splicing, via spliceosome	nucleoplasm ; nucleus	RNA binding ; RNA binding ; mRNA binding
111	sff-RA	mRNA	NM_140557	FBtr0089527	sff	FBgn0036544	0.193389	-2.37042	0.019112	0.904688	downregulated	axonogenesis ; protein phosphorylation ; neuromuscular junction development ; cellular response to glucose starvation ; protein N-linked glycosylation ; establishment of cell polarity ; intracellular signal transduction	nucleus ; cytoplasm ; cytoplasm	ATP binding ; protein serine/threonine kinase activity ; tau-protein kinase activity ; protein serine/threonine kinase activity
112	sw-RM	mRNA	NM_206798	FBtr0089409	sw	FBgn0003654	0.142842	-2.8075	0.0196207	0.908116	downregulated	transport along microtubule ; centrosome localization ; eye photoreceptor cell differentiation ; sperm individualization ; spindle organization ; protein localization to kinetochore ; microtubule-based movement ; cellularization ; microtubule cytoskeleton organization ; microtubule-based movement	cytoplasmic dynein complex ; cytoplasmic dynein complex	dynactin binding ; dynein light chain binding ; dynein light chain binding ; dynein heavy chain binding
113	GLaz-RE	mRNA	NM_001274010	FBtr0310154	GLaz	FBgn0033799	4.33844	2.11718	0.0201983	0.908922	upregulated	lipid metabolic process ; determination of adult lifespan ; cellular response to oxidative stress ; response to reactive oxygen species ; lipid catabolic process ; cellular response to starvation ; cellular response to oxidative stress ; lipid homeostasis	extracellular space ; cytoplasm	lipoprotein particle receptor binding
114	corto-RB	mRNA	NM_001259992	FBtr0308118	corto	FBgn0010313	5.4499	2.44623	0.0206013	0.910981	upregulated	regulation of gene expression ; mitotic chromosome condensation ; epithelium development ; imaginal disc-derived wing vein specification	PRC1 complex ; ESC/E(Z) complex ; polytene chromosome ; nucleus ; centrosome ; cytoplasm	protein binding ; identical protein binding ; protein homodimerization activity ; chromatin binding
115	Pgant2-RB	mRNA	NM_205903	FBtr0303992	Pgant2	FBgn0031530	2.07102	1.05034	0.0209978	0.91862	upregulated	oligosaccharide biosynthetic process	Golgi stack	polypeptide N-acetylgalactosaminyltransferase activity
116	CG17270-RB	mRNA	NM_001275856	FBtr0334723	CG17270	FBgn0038828	0.347907	-1.52323	0.0210282	0.91862	downregulated	-	integral component of membrane ; endoplasmic reticulum	protein-macromolecule adaptor activity
117	stv-RE	mRNA	NM_001104130	FBtr0113425	stv	FBgn0086708	2.53388	1.34135	0.0213761	0.922162	upregulated	protein stabilization ; positive regulation of protein lipidation	cytosol ; membrane ; cytoplasm ; Z disc ; nucleus	chaperone binding ; adenyl-nucleotide exchange factor activity ; heat shock protein binding
118	Dys-RC	mRNA	NM_001043259	FBtr0083765	Dys	FBgn0260003	0.327704	-1.60953	0.021558	0.922162	downregulated	imaginal disc-derived wing vein morphogenesis ; muscle cell cellular homeostasis ; regulation of short-term neuronal synaptic plasticity ; maintenance of presynaptic active zone structure ; regulation of neurotransmitter secretion ; neuromuscular synaptic transmission ; imaginal disc-derived wing vein specification ; establishment of cell polarity	dystrophin-associated glycoprotein complex ; dystrophin-associated glycoprotein complex ; neuromuscular junction ; synapse ; cytoskeleton ; cytoplasm ; cell cortex	zinc ion binding ; WW domain binding ; protein binding ; structural constituent of muscle
119	CG42822-RA	mRNA	NM_001202314	FBtr0303829	CG42822	FBgn0262004	2.2236	1.15289	0.0215712	0.922162	upregulated	-	-	-
120	CG14265-RB	mRNA	NM_130694	FBtr0070541	CG14265	FBgn0040393	5.01065	2.325	0.0216187	0.922162	upregulated	-	-	-
121	fax-RE	mRNA	NM_001275016	FBtr0331175	fax	FBgn0014163	0.233805	-2.09663	0.0216998	0.922162	downregulated	axonogenesis ; female germ-line stem cell population maintenance ; axonogenesis	plasma membrane ; cytoplasm ; cytoplasm	-
122	eIF3d1-RB	mRNA	NM_079739	FBtr0089622	eIF3d1	FBgn0040227	5.45367	2.44723	0.0220254	0.926753	upregulated	regulation of translational initiation ; translational initiation ; translational initiation	eukaryotic translation initiation factor 3 complex ; eukaryotic translation initiation factor 3 complex ; eukaryotic translation initiation factor 3 complex ; nucleus ; cytosol	translation initiation factor activity ; translation initiation factor activity ; translation initiation factor activity ; translation initiation factor activity ; protein binding
123	Gp150-RB	mRNA	NM_166528	FBtr0071814	Gp150	FBgn0013272	0.271802	-1.87937	0.023476	0.954785	downregulated	transmembrane receptor protein tyrosine phosphatase signaling pathway ; compound eye development	plasma membrane	-
124	Bsg-RD	mRNA	NM_164785	FBtr0079568	Bsg	FBgn0261822	3.3912	1.7618	0.0237163	0.958383	upregulated	mitochondrion localization ; axon guidance ; protein localization to plasma membrane ; dendrite self-avoidance ; endoplasmic reticulum localization ; nucleus localization ; cell-cell adhesion ; sarcomere organization ; photoreceptor cell morphogenesis ; homophilic cell adhesion via plasma membrane adhesion molecules	cytoskeleton of presynaptic active zone ; axon ; plasma membrane ; plasma membrane ; presynaptic active zone	cell-cell adhesion mediator activity
125	Alg-2-RC	mRNA	NM_001110989	FBtr0301810	Alg-2	FBgn0086378	0.388094	-1.36552	0.0240984	0.958383	downregulated	positive regulation of JNK cascade	-	calcium ion binding
126	Syt1-RC	mRNA	NM_164502	FBtr0077728	Syt1	FBgn0004242	3.33523	1.73779	0.0241694	0.958383	upregulated	calcium ion-regulated exocytosis of neurotransmitter ; calcium-ion regulated exocytosis ; synaptic vesicle endocytosis ; cellular response to calcium ion ; neurotransmitter secretion ; vesicle-mediated transport ; regulation of dopamine secretion ; larval locomotory behavior ; regulation of neuromuscular synaptic transmission ; synaptic vesicle exocytosis ; positive regulation of vesicle fusion ;…	neuromuscular junction ; dense core granule ; plasma membrane ; synaptic vesicle membrane ; synaptic vesicle ; exocytic vesicle ; integral component of membrane ; synaptic vesicle ; axon ; integral component of synaptic vesicle membrane ; terminal bouton ; neuromuscular junction	protein binding ; protein homodimerization activity ; calcium ion binding ; SNARE binding ; phosphatidylserine binding ; calcium ion binding ; syntaxin binding ; calcium-dependent phospholipid binding ; calcium ion binding ; calcium-dependent phospholipid binding ; phosphatidylserine binding ; SNARE binding ; calcium-dependent phospholipid binding ; clathrin binding
127	Gyg-RG	mRNA	NM_001299738	FBtr0339091	Gyg	FBgn0265191	0.297505	-1.74901	0.0244151	0.96338	downregulated	glycogen biosynthetic process	cytoplasm ; cytosol	glycogenin glucosyltransferase activity ; glycosyltransferase activity
128	mahe-RC	mRNA	NM_001298065	FBtr0344137	mahe	FBgn0029979	3.12392	1.64336	0.0244223	0.96338	upregulated	RNA interference	ribonucleoprotein complex ; cytoplasm ; nucleus	ATP binding ; RNA binding ; RNA helicase activity ; RNA helicase activity
129	CG6870-RA	mRNA	NM_136008	FBtr0080989	CG6870	FBgn0032652	0.200254	-2.3201	0.0246422	0.969402	downregulated	sterol biosynthetic process	membrane ; intracellular membrane-bounded organelle ; endoplasmic reticulum membrane	electron transfer activity ; heme binding
130	PRL-1-RA	mRNA	NM_165150	FBtr0080857	PRL-1	FBgn0024734	3.02573	1.59729	0.0248256	0.972535	upregulated	peptidyl-tyrosine dephosphorylation ; cellular response to carbon dioxide	cytoplasm ; nucleus ; plasma membrane ; cytoplasm	protein binding ; protein tyrosine phosphatase activity ; protein tyrosine/serine/threonine phosphatase activity
131	Bin1-RA	mRNA	NM_079653	FBtr0083279	Bin1	FBgn0024491	0.403623	-1.30892	0.0254939	0.980785	downregulated	mRNA splicing, via spliceosome ; chromatin silencing ; negative regulation of transcription, DNA-templated ; negative regulation of transcription, DNA-templated ; negative regulation of transcription, DNA-templated	catalytic step 2 spliceosome ; precatalytic spliceosome ; nucleus	protein binding ; transcription factor binding ; transcription corepressor activity ; transcription corepressor activity
132	daed-RB	mRNA	NM_001272987	FBtr0330675	daed	FBgn0031398	0.207397	-2.26953	0.0260649	0.980785	downregulated	-	-	-
133	CG9864-RA	mRNA	NM_137618	FBtr0086320	CG9864	FBgn0034490	4.62352	2.20899	0.027094	0.981517	upregulated	transmembrane transport ; anion transport	integral component of membrane	transmembrane transporter activity
134	mir-9381-RM	pre_miRNA	NR_144664	FBtr0445450	mir-9381	FBgn0283548	0.021783	-5.52065	0.0274145	0.981517	downregulated	-	-	-
135	stj-RD	mRNA	NM_001259375	FBtr0304695	stj	FBgn0261041	2.94594	1.55873	0.0276154	0.981517	upregulated	neuromuscular synaptic transmission ; neuromuscular junction development ; detection of temperature stimulus involved in sensory perception of pain ; negative regulation of synaptic assembly at neuromuscular junction ; bulk synaptic vesicle endocytosis ; autopha positive regulation of voltage-gated calcium channel activity ; calcium ion transport	synapse ; voltage-gated calcium channel complex ; presynaptic active zone	voltage-gated calcium channel activity ; voltage-gated calcium channel activity
136	P5CDh1-RD	mRNA	NM_168945	FBtr0078447	P5CDh1	FBgn0037138	0.430366	-1.21636	0.0281591	0.981517	downregulated	proline metabolic process ; proline catabolic process to glutamate	mitochondrion ; mitochondrial matrix	oxidoreductase activity, acting on the aldehyde or oxo group of donors, NAD or NADP as acceptor ; 1-pyrroline-5-carboxylate dehydrogenase activity
137	l(2)k09913-RE	mRNA	NM_001299825	FBtr0343188	l(2)k09913	FBgn0021979	0.288335	-1.79418	0.0285587	0.981517	downregulated	-	-	serine hydrolase activity
138	Gyg-RB	mRNA	NM_166432	FBtr0339088	Gyg	FBgn0265191	0.353147	-1.50166	0.0286922	0.981517	downregulated	glycogen biosynthetic process	cytoplasm ; cytosol	glycogenin glucosyltransferase activity ; glycosyltransferase activity
139	CG12715-RB	mRNA	NM_001298252	FBtr0343602	CG12715	FBgn0030443	3.64682	1.86664	0.0289139	0.981517	upregulated	N-glycan processing	intracellular organelle	UDP-galactosyltransferase activity
140	CG42832-RA	mRNA	NM_001202158	FBtr0303851	CG42832	FBgn0262021	3.22168	1.68781	0.029375	0.987821	upregulated	-	-	-
141	CG32772-RD	mRNA	NM_001103409	FBtr0342951	CG32772	FBgn0052772	2.09805	1.06905	0.0294157	0.987821	upregulated	regulation of transcription by RNA polymerase II	-	DNA-binding transcription factor activity, RNA polymerase II-specific ; RNA polymerase II cis-regulatory region sequence-specific DNA binding
142	eIF5-RC	mRNA	NM_206758	FBtr0074146	eIF5	FBgn0030719	0.0473643	-4.40005	0.029911	0.990236	downregulated	formation of translation preinitiation complex ; formation of cytoplasmic translation initiation complex ; translational initiation	cytosol ; cytosol	GDP-dissociation inhibitor activity ; translation initiation factor activity ; translation initiation factor activity ; eukaryotic initiation factor eIF2 binding
143	PolZ1-RA	mRNA	NM_080142	FBtr0088831	PolZ1	FBgn0002891	4.26539	2.09268	0.0304175	0.990236	upregulated	DNA synthesis involved in double-strand break repair via homolo error-prone translesion synthesis ; DNA synthesis involved in DNA repair ; double-strand break repair via homolo DNA biosynthetic process	zeta DNA polymerase complex ; zeta DNA polymerase complex ; nucleus	DNA binding ; nucleotide binding ; DNA-directed DNA polymerase activity ; DNA-directed DNA polymerase activity ; protein binding
144	lz-RA	mRNA	NM_078544	FBtr0071320	lz	FBgn0002576	3.49336	1.80462	0.0304456	0.990236	upregulated	antennal development ; crystal cell differentiation ; positive regulation of transcription by RNA polymerase II ; embryonic hemocyte differentiation ; embryonic hemopoiesis ; wound healing ; imaginal disc-derived female genitalia development ; positive regulation of crystal cell differentiation ; scab formation ; embryonic crystal cell differentiation ; positive regulation of transcription by RNA…	nucleus ; nucleus ; nucleus	ATP binding ; sequence-specific DNA binding ; RNA polymerase II cis-regulatory region sequence-specific DNA binding ; DNA binding ; transcription cis-regulatory region binding ; DNA-binding transcription factor activity ; DNA-binding transcription factor activity, RNA polymerase II-specific
145	corto-RE	mRNA	NM_001300237	FBtr0345141	corto	FBgn0010313	3.52511	1.81767	0.030661	0.990236	upregulated	regulation of gene expression ; mitotic chromosome condensation ; epithelium development ; imaginal disc-derived wing vein specification	PRC1 complex ; ESC/E(Z) complex ; polytene chromosome ; nucleus ; centrosome ; cytoplasm	protein binding ; identical protein binding ; protein homodimerization activity ; chromatin binding
146	Eno-RE	mRNA	NM_164434	FBtr0077906	Eno	FBgn0000579	0.113432	-3.1401	0.0307844	0.990236	downregulated	glycolytic process ; glucose homeostasis ; regulation of vacuole fusion, non-autophagic ; canonical glycolysis	phosphopyruvate hydratase complex ; cytoplasm ; phosphopyruvate hydratase complex ; plasma membrane	magnesium ion binding ; phosphopyruvate hydratase activity ; phosphopyruvate hydratase activity
147	lok-RA	mRNA	NM_057871	FBtr0081328	lok	FBgn0019686	0.486517	-1.03944	0.0308609	0.990236	downregulated	protein phosphorylation ; mitotic DNA damage checkpoint signaling ; cellular response to X-ray ; cellular response to DNA damage stimulus ; intrinsic apoptotic signaling pathway by p53 class mediator ; positive regulation of transcription by RNA polymerase II ; positive regulation of DNA-binding transcription factor activity ; ectopic germ cell programmed cell death ; intrinsic apoptotic signalin…	nucleus ; nucleus ; cytoplasm	ATP binding ; protein serine/threonine kinase activity ; protein kinase activity ; tau-protein kinase activity ; protein serine/threonine kinase activity
148	MESR4-RA	mRNA	NM_079051	FBtr0086946	MESR4	FBgn0034240	0.452829	-1.14296	0.0309843	0.990236	downregulated	regulation of transcription by RNA polymerase II ; regulation of gene expression ; cellular response to hypoxia ; cellular lipid metabolic process ; germarium-derived oocyte differentiation	nucleus ; nucleus	DNA-binding transcription activator activity, RNA polymerase II-specific ; RNA polymerase II cis-regulatory region sequence-specific DNA binding
149	CG10918-RA	mRNA	NM_134609	FBtr0077218	CG10918	FBgn0031178	3.32674	1.73411	0.0311182	0.990236	upregulated	-	-	-
150	dan-RC	mRNA	NM_001276020	FBtr0330289	dan	FBgn0039286	0.366832	-1.44681	0.0311714	0.990236	downregulated	antennal development ; central nervous system formation ; compound eye development ; regulation of transcription, DNA-templated ; segment specification	nucleus ; nucleus	DNA binding ; DNA-binding transcription factor activity ; protein binding
151	Non1-RB	mRNA	NM_001299318	FBtr0300649	Non1	FBgn0028473	0.463778	-1.10849	0.0313251	0.990236	downregulated	ribosomal large subunit biogenesis	nucleolus ; nucleus	GTP binding
152	eRF1-RE	mRNA	NM_168847	FBtr0078175	eRF1	FBgn0036974	0.455312	-1.13507	0.0315873	0.993588	downregulated	cytoplasmic translational termination ; translational termination	translation release factor complex	translation release factor activity, codon specific ; sequence-specific mRNA binding
153	ca-RC	mRNA	NM_001300664	FBtr0346613	ca	FBgn0000247	2.79475	1.48272	0.0317449	0.993914	upregulated	eye pigment precursor transport ; eye pigment granule organization ; negative regulation of gene silencing by RNA ; regulation of lipid storage ; regulation of autophagy ; regulation of Rab protein signal transduction ; ommochrome biosynthetic process	-	small GTPase binding ; guanyl-nucleotide exchange factor activity
154	CG11459-RA	mRNA	NM_141351	FBtr0078623	CG11459	FBgn0037396	0.127693	-2.96925	0.0321099	0.998514	downregulated	immune response ; proteolysis	lysosome ; extracellular space	cysteine-type endopeptidase activity
155	CG13175-RA	mRNA	NM_136896	FBtr0100143	CG13175	FBgn0033693	2.27975	1.18888	0.0325876	0.999684	upregulated	-	-	-
156	Ogdh-RI	mRNA	NM_001104159	FBtr0112860	Ogdh	FBgn0010352	2.44797	1.29158	0.0327286	0.999684	upregulated	tricarboxylic acid cycle ; 2-oxoglutarate metabolic process	mitochondrion ; oxoglutarate dehydrogenase complex ; oxoglutarate dehydrogenase complex	thiamine pyrophosphate binding ; oxoglutarate dehydrogenase (succinyl-transferring) activity ; oxoglutarate dehydrogenase (succinyl-transferring) activity
157	dpr18-RA	mRNA	NM_132874	FBtr0074206	dpr18	FBgn0030723	2.53688	1.34306	0.0330006	0.999684	upregulated	synapse organization ; sensory perception of chemical stimulus ; synapse organization	neuron projection membrane	-
158	snoRNA:Me18S-U1356c-RA	snoRNA	NR_003876	FBtr0113615	snoRNA:Me18S-U1356c	FBgn0082947	2.4147	1.27184	0.033064	0.999684	upregulated	-	-	-
159	Fbp1-RB	mRNA	NM_168578	FBtr0075750	Fbp1	FBgn0000639	0.103679	-3.2698	0.0331265	0.999684	downregulated	-	-	-
160	Muc68Ca-RA	mRNA	NM_206332	FBtr0076140	Muc68Ca	FBgn0036181	4.39589	2.13615	0.0332696	0.999684	upregulated	-	extracellular matrix	extracellular matrix structural constituent
161	spoon-RC	mRNA	NM_167034	FBtr0070795	spoon	FBgn0263987	3.36291	1.74971	0.0335485	0.999684	upregulated	regulation of protein kinase A signaling ; negative regulation of actin filament polymerization ; positive regulation of cytoplasmic translation ; maternal determination of dorsal/ventral axis, ovarian follicular epithelium, germ-line encoded ; thermosensory behavior ; centripetally migrating follicle cell migration ; long-term memory ; positive regulation of mitochondrial DNA replication ; borde…	mitochondrial outer membrane ; Golgi apparatus	protein kinase A regulatory subunit binding ; RNA binding
162	Vha100-1-RK	mRNA	NM_170397	FBtr0335405	Vha100-1	FBgn0028671	0.217552	-2.20057	0.0339411	0.999684	downregulated	terminal branching, open tracheal system ; autopha vacuolar acidification ; response to light stimulus ; compound eye development ; proton transmembrane transport ; intracellular pH reduction ; endosomal lumen acidification	plasma membrane ; synaptic vesicle ; plasma membrane ; synapse ; vacuolar proton-transporting V-type ATPase complex ; early endosome ; vacuolar proton-transporting V-type ATPase, V0 domain	ATPase binding ; proton-transporting ATPase activity, rotational mechanism ; photoreceptor activity ; calmodulin binding
163	Tsp-RA	mRNA	NM_078771	FBtr0079312	Tsp	FBgn0031850	0.295573	-1.75841	0.0342091	0.999684	downregulated	cell adhesion mediated by integrin ; muscle attachment ; muscle organ development	extracellular region ; muscle tendon junction ; collagen-containing extracellular matrix ; collagen-containing extracellular matrix ; protein-containing complex	calcium ion binding ; heparin binding
164	Tm1-RA	mRNA	NM_079636	FBtr0089960	Tm1	FBgn0003721	2.58152	1.36822	0.0343252	0.999684	upregulated	pole plasm oskar mRNA localization ; pole plasm oskar mRNA localization ; actin filament organization ; muscle contraction ; dendrite morphogenesis ; stress fiber assembly ; pole plasm assembly ; response to hyperoxia ; oogenesis ; muscle contraction ; regulation of lamellipodium assembly	actin filament ; P granule ; stress fiber ; cortical actin cytoskeleton ; cytosol ; investment cone ; sarcomere	actin filament binding ; actin binding ; actin filament binding ; protein kinase binding
165	CG13460-RB	mRNA	NM_140484	FBtr0114510	CG13460	FBgn0036471	3.82769	1.93647	0.0343322	0.999684	upregulated	-	-	-
166	Eno-RB	mRNA	NM_164431	FBtr0077905	Eno	FBgn0000579	0.0180238	-5.79395	0.03469	0.999684	downregulated	glycolytic process ; glucose homeostasis ; regulation of vacuole fusion, non-autophagic ; canonical glycolysis	phosphopyruvate hydratase complex ; cytoplasm ; phosphopyruvate hydratase complex ; plasma membrane	magnesium ion binding ; phosphopyruvate hydratase activity ; phosphopyruvate hydratase activity
167	CanA-14F-RC	mRNA	NM_001258788	FBtr0305198	CanA-14F	FBgn0267912	2.26048	1.17663	0.0351112	0.999684	upregulated	sleep ; calcineurin-mediated signaling	calcineurin complex ; cytoplasm	protein serine/threonine phosphatase activity ; protein binding ; calmodulin-dependent protein phosphatase activity ; calmodulin binding ; calmodulin-dependent protein phosphatase activity
168	CG9485-RE	mRNA	NM_001169764	FBtr0300395	CG9485	FBgn0034618	2.91763	1.5448	0.0353881	0.999684	upregulated	glycogen biosynthetic process ; glycogen catabolic process	-	4-alpha-glucanotransferase activity ; amylo-alpha-1,6-glucosidase activity
169	Ntan1-RD	mRNA	NM_001169729	FBtr0301862	Ntan1	FBgn0034371	7.95629	2.9921	0.0356231	0.999684	upregulated	ubiquitin-dependent protein catabolic process via the N-end rule pathway ; positive regulation of DNA endoreduplication ; negative regulation of glial cell proliferation ; ubiquitin-dependent protein catabolic process	nucleus ; nucleus	protein-N-terminal asparagine amidohydrolase activity ; protein-N-terminal asparagine amidohydrolase activity
170	CG30411-RA	mRNA	NM_166605	FBtr0072016	CG30411	FBgn0050411	3.34521	1.7421	0.0356765	0.999684	upregulated	-	-	-
171	CG30116-RC	mRNA	NM_137493	FBtr0086719	CG30116	FBgn0028496	0.421629	-1.24596	0.0358725	0.999684	downregulated	-	-	-
172	TotA-RA	mRNA	NM_080517	FBtr0083971	TotA	FBgn0028396	0.234069	-2.095	0.0359904	0.999684	downregulated	immune system process ; response to water deprivation ; response to heat ; cellular response to UV ; response to heat ; cellular response to mechanical stimulus ; response to mechanical stimulus ; cellular response to oxidative stress ; response to cold ; response to bacterium ; response to UV ; cellular response to heat ; response to oxidative stress ; response to bacterium ; response to bacteri…	extracellular space ; extracellular space	-
173	CG3808-RA	mRNA	NM_140826	FBtr0075041	CG3808	FBgn0036838	0.30932	-1.69283	0.0365437	0.999684	downregulated	RNA processing	-	nucleic acid binding ; RNA methyltransferase activity ; mRNA binding
174	CG4382-RB	mRNA	NM_135457	FBtr0114535	CG4382	FBgn0032132	0.24518	-2.02809	0.0367183	0.999684	downregulated	-	-	-
175	Unr-RC	mRNA	NM_001259740	FBtr0308954	Unr	FBgn0263352	0.3284	-1.60648	0.0367671	0.999684	downregulated	negative regulation of translational initiation ; dosage compensation complex assembly ; dosage compensation complex assembly	messenger ribonucleoprotein complex ; cytosol	translation repressor activity, mRNA regulatory element binding ; long noncoding RNA binding ; mRNA 3'-UTR binding ; mRNA 3'-UTR binding
176	CG7702-RA	mRNA	NM_142483	FBtr0083664	CG7702	FBgn0038638	0.170173	-2.55492	0.0368169	0.999684	downregulated	-	membrane	-
177	shot-RA	mRNA	NM_079009	FBtr0087619	shot	FBgn0013733	0.401495	-1.31655	0.0369439	0.999684	downregulated	open tracheal system development ; axonogenesis ; axon midline choice point recognition ; axoneme assembly ; lumen formation, open tracheal system ; microtubule-based process ; open tracheal system development ; axonogenesis ; microtubule cytoskeleton organization ; negative regulation of microtubule depolymerization ; positive regulation of filopodium assembly ; cortical microtubule organization…	adherens junction ; axonal growth cone ; astral microtubule ; membrane ; filopodium ; muscle tendon junction ; intermediate filament ; cytoplasm ; growth cone ; fusome ; microtubule ; cytoplasm ; adherens junction ; microtubule plus-end ; hemidesmosome	microtubule binding ; calcium ion binding ; microtubule binding ; protein binding ; protein binding ; structural molecule activity ; actin binding
178	GstS1-RA	mRNA	NM_166216	FBtr0087006	GstS1	FBgn0010226	0.116201	-3.1053	0.0370962	0.999684	downregulated	glutathione metabolic process ; glutathione metabolic process	cytoplasm	prostaglandin-D synthase activity ; glutathione transferase activity ; glutathione peroxidase activity ; glutathione transferase activity
179	RpL13-RC	mRNA	NM_001273383	FBtr0310482	RpL13	FBgn0011272	5.40009	2.43298	0.0374748	0.999684	upregulated	translation ; cytoplasmic translation ; cytoplasmic translation	cytosolic ribosome ; cytosolic large ribosomal subunit ; cytosolic ribosome ; cytosolic large ribosomal subunit	structural constituent of ribosome ; structural constituent of ribosome ; structural constituent of ribosome ; structural constituent of ribosome ; RNA binding
180	snRNA:U5:38ABb-RA	snRNA	NR_001674	FBtr0081294	snRNA:U5:38ABb	FBgn0043021	2.33812	1.22535	0.0374947	0.999684	upregulated	mRNA splicing, via spliceosome	U5 snRNP	-
181	TRAM-RB	mRNA	NM_166867	FBtr0070167	TRAM	FBgn0040340	0.496548	-1.00999	0.0377938	0.999684	downregulated	SRP-dependent cotranslational protein targeting to membrane, translocation ; protein insertion into ER membrane	integral component of endoplasmic reticulum membrane	-
182	Fbp1-RA	mRNA	NM_079341	FBtr0075749	Fbp1	FBgn0000639	0.106599	-3.22973	0.0378245	0.999684	downregulated	-	-	-
183	EbpIII-RA	mRNA	NM_080227	FBtr0072164	EbpIII	FBgn0011695	2.06354	1.04512	0.0378898	0.999684	upregulated	metamorphosis ; mating plug formation ; response to virus	extracellular region ; extracellular region ; extracellular region	-
184	Lcp9-RA	mRNA	NM_079130	FBtr0072430	Lcp9	FBgn0025578	22.72	4.50589	0.0389803	0.999684	upregulated	chitin-based cuticle development ; larval chitin-based cuticle development	extracellular region ; chitin-based extracellular matrix ; chitin-based extracellular matrix	structural constituent of chitin-based larval cuticle ; structural constituent of chitin-based larval cuticle ; structural constituent of chitin-based larval cuticle
185	Lap1-RB	mRNA	NM_001202009	FBtr0303759	Lap1	FBgn0033984	0.412345	-1.27808	0.0392534	0.999684	downregulated	protein transport ; establishment or maintenance of cell polarity	-	-
186	PH4alphaSG1-RA	mRNA	NM_170497	FBtr0085686	PH4alphaSG1	FBgn0051014	2.62426	1.39191	0.0394537	0.999684	upregulated	peptidyl-proline hydroxylation to 4-hydroxy-L-proline ; salivary gland morphogenesis	endoplasmic reticulum ; endoplasmic reticulum	L-ascorbic acid binding ; oxidoreductase activity, acting on single donors with incorporation of molecular oxygen, incorporation of two atoms of oxygen ; iron ion binding ; procollagen-proline 4-dioxygenase activity
187	CaMKII-RE	mRNA	NM_166813	FBtr0100147	CaMKII	FBgn0264607	3.74745	1.90591	0.0401334	0.999684	upregulated	male courtship behavior ; regulation of filopodium assembly ; regulation of synaptic assembly at neuromuscular junction ; neuromuscular junction development ; courtship behavior ; long-term memory ; positive regulation of synaptic transmission, dopaminergic ; learning or memory ; peptidyl-threonine autophosphorylation ; cellular response to starvation ; regulation of ovulation ; negative regulati…	postsynaptic membrane ; neuron projection ; cytoplasm ; cytoplasm ; presynaptic active zone ; dendrite ; axon	ATP binding ; calmodulin-dependent protein kinase activity ; calmodulin binding ; calmodulin binding ; protein serine/threonine kinase activity ; calmodulin-dependent protein kinase activity
188	grh-RH	mRNA	NM_057495	FBtr0300538	grh	FBgn0259211	0.40525	-1.30311	0.0402978	0.999684	downregulated	regulation of cell population proliferation ; R3/R4 cell fate commitment ; regulation of wound healing ; open tracheal system development ; chitin-based embryonic cuticle biosynthetic process ; chitin-based cuticle development ; ventral cord development ; rhabdomere development ; regulation of tube length, open tracheal system ; positive regulation of transcription by RNA polymerase II ; regulati…	nucleus ; nucleus	DNA binding ; protein homodimerization activity ; DNA-binding transcription activator activity, RNA polymerase II-specific ; RNA polymerase II cis-regulatory region sequence-specific DNA binding ; DNA-binding transcription factor activity ; sequence-specific DNA binding
189	CG44242-RB	mRNA	NM_001202028	FBtr0339085	CG44242	FBgn0265177	2.30175	1.20273	0.0404445	0.999684	upregulated	-	-	-
190	CG9674-RI	mRNA	NM_001300159	FBtr0345074	CG9674	FBgn0036663	2.01742	1.01251	0.0406731	0.999684	upregulated	glutamate biosynthetic process ; ammonia assimilation cycle	-	iron-sulfur cluster binding ; flavin adenine dinucleotide binding ; FMN binding ; iron ion binding ; glutamate synthase (NADH) activity ; glutamate synthase activity ; oxidoreductase activity
191	Hn-RC	mRNA	NM_001274613	FBtr0334645	Hn	FBgn0001208	0.193312	-2.371	0.0408912	0.999684	downregulated	tyrosine biosynthetic process ; eye pigment biosynthetic process ; L-phenylalanine catabolic process ; long-term memory	-	iron ion binding ; phenylalanine 4-monooxygenase activity ; phenylalanine 4-monooxygenase activity ; phenylalanine 4-monooxygenase activity
192	CG32198-RB	mRNA	NM_168767	FBtr0075099	CG32198	FBgn0052198	7.8755	2.97737	0.0410399	0.999684	upregulated	-	-	-
193	CG10395-RE	mRNA	NM_136323	FBtr0347210	CG10395	FBgn0033019	2.17083	1.11825	0.0413889	0.999684	upregulated	chromatin remodeling	Ino80 complex	-
194	CG5746-RA	mRNA	NM_142991	FBtr0084631	CG5746	FBgn0039186	0.373362	-1.42135	0.04189	0.999684	downregulated	-	-	-
195	Gug-RD	mRNA	NM_206303	FBtr0076619	Gug	FBgn0010825	0.393786	-1.34452	0.0419701	0.999684	downregulated	negative regulation of transcription by RNA polymerase II ; negative regulation of smoothened signaling pathway ; segmentation ; negative regulation of epidermal growth factor receptor signaling pathway ; inter-male aggressive behavior ; regulation of histone acetylation ; segment specification ; imaginal disc-derived leg morphogenesis ; eye development ; embryonic pattern specification ; imagina…	nucleus ; nucleus ; polytene chromosome interband	transcription corepressor activity ; nuclear receptor binding ; transcription corepressor activity ; transcription corepressor activity ; DNA-binding transcription factor binding
196	CG43182-RA	mRNA	NM_001258517	FBtr0306055	CG43182	FBgn0262811	7.85145	2.97296	0.042661	0.999684	upregulated	-	-	-
197	CG18649-RA	mRNA	NM_140482	FBtr0075663	CG18649	FBgn0036469	4.42361	2.14522	0.0427392	0.999684	upregulated	-	-	-
198	hoe2-RA	mRNA	NM_135034	FBtr0077394	hoe2	FBgn0031649	2.33976	1.22636	0.0433613	0.999684	upregulated	transmembrane transport	integral component of membrane	-
199	CG9444-RA	mRNA	NM_141670	FBtr0082099	CG9444	FBgn0037730	0.414577	-1.27029	0.0438104	0.999684	downregulated	oli transmembrane transport	integral component of membrane ; integral component of plasma membrane	peptide:proton symporter activity ; dipeptide transmembrane transporter activity ; peptide transmembrane transporter activity ; oligopeptide transmembrane transporter activity
200	Obp49a-RA	mRNA	NM_136968	FBtr0087872	Obp49a	FBgn0050052	3.55318	1.82911	0.0440834	0.999684	upregulated	sensory perception of chemical stimulus	extracellular region	odorant binding
201	rhea-RF	mRNA	NM_139981	FBtr0333106	rhea	FBgn0260442	0.480893	-1.05621	0.0444488	0.999684	downregulated	maintenance of epithelial integrity, open tracheal system ; cell adhesion ; germ-band shortening ; muscle attachment ; border follicle cell migration ; cell adhesion mediated by integrin ; terminal branching, open tracheal system ; cell-cell adhesion ; negative regulation of transcription, DNA-templated ; cardiac muscle cell-cardiac muscle cell adhesion ; apposition of dorsal and ventral imaginal…	cytoskeleton ; ruffle ; plasma membrane ; focal adhesion ; focal adhesion ; plasma membrane ; focal adhesion ; Z disc	actin filament binding ; structural constituent of cytoskeleton ; protein binding ; integrin binding ; integrin binding
202	Nepl21-RC	mRNA	NM_143389	FBtr0336460	Nepl21	FBgn0027578	0.277521	-1.84933	0.0450149	0.999684	downregulated	protein processing	plasma membrane ; extracellular region	metalloendopeptidase activity ; metalloendopeptidase activity
203	Patj-RA	mRNA	NM_134317	FBtr0301625	Patj	FBgn0067864	0.479635	-1.05999	0.0454691	0.999684	downregulated	pupal development ; apical protein localization ; adherens junction maintenance ; adherens junction organization ; photoreceptor cell maintenance ; negative regulation of myosin-light-chain-phosphatase activity ; cell-cell junction assembly ; establishment or maintenance of apical/basal cell polarity ; photoreceptor cell morphogenesis ; establishment of planar polarity ; establishment or maintena…	subapical complex ; nuclear envelope ; plasma membrane ; cytoplasm ; apical plasma membrane ; adherens junction ; subapical complex ; apical plasma membrane ; apical cortex ; apicolateral plasma membrane ; plasma membrane ; septate junction	myosin II light chain binding ; protein kinase C binding
204	anne-RG	mRNA	NM_205865	FBtr0089451	anne	FBgn0052000	0.434252	-1.20339	0.0455745	0.999684	downregulated	cation transport ; cellular calcium ion homeostasis	integral component of membrane	nucleotide binding ; ATP hydrolysis activity
205	klar-RF	mRNA	NM_001274283	FBtr0333851	klar	FBgn0001316	0.128119	-2.96445	0.045888	0.999684	downregulated	microtubule anchoring ; lipid droplet transport along microtubule ; flight ; membrane organization ; nuclear migration ; larval visceral muscle development ; nucleus localization ; lumen formation, open tracheal system ; lipid transport ; tube morphogenesis ; compound eye morphogenesis ; locomotion ; negative regulation of pole plasm oskar mRNA localization ; nucleus organization ; compound eye p…	integral component of membrane ; nuclear envelope ; perinuclear region of cytoplasm ; cytoplasm ; lipid droplet ; nuclear outer membrane ; cytoplasmic microtubule	protein binding ; protein binding ; kinesin binding
206	mub-RA	mRNA	NM_079484	FBtr0078468	mub	FBgn0262737	0.175016	-2.51444	0.0465168	0.999684	downregulated	regulation of gene expression ; regulation of RNA metabolic process ; regulation of alternative mRNA splicing, via spliceosome	nucleus ; cytoplasm ; nucleus	mRNA binding
207	Srpk79D-RK	mRNA	NM_001259952	FBtr0306596	Srpk79D	FBgn0025702	0.372394	-1.4251	0.0469657	0.999684	downregulated	protein phosphorylation ; spliceosomal complex assembly ; intracellular signal transduction ; defense response to bacterium ; regulation of mRNA processing ; chemical synaptic transmission ; presynaptic active zone organization ; cytoskeletal matrix organization at active zone	axon terminus ; presynaptic active zone ; nucleus ; cytoplasm	ATP binding ; protein serine/threonine kinase activity ; protein kinase activity
208	Pten-RH	mRNA	NM_058074	FBtr0301521	Pten	FBgn0026379	3.69971	1.88741	0.0469872	0.999684	upregulated	phosphatidylinositol 3-kinase signaling ; tissue development ; negative regulation of cell population proliferation ; larval development ; protein dephosphorylation ; regulation of cell size ; cytoskeleton organization ; negative regulation of insulin receptor signaling pathway ; negative regulation of phosphatidylinositol 3-kinase signaling ; epithelial cell fate determination, open tracheal sys…	plasma membrane ; nucleus ; cytoplasm ; endosome membrane ; cell projection ; cytosol	phosphatidylinositol-3,4,5-trisphosphate 3-phosphatase activity ; phosphatidylinositol-3,4,5-trisphosphate 3-phosphatase activity ; phosphatidylinositol-3,4-bisphosphate 3-phosphatase activity ; PDZ domain binding ; phosphoprotein phosphatase activity ; phosphoprotein phosphatase activity ; phosphatidylinositol-3-phosphatase activity ; protein serine/threonine phosphatase activity ; protein tyros…
209	CG2016-RC	mRNA	NM_001259990	FBtr0305963	CG2016	FBgn0250839	0.343089	-1.54335	0.04715	0.999684	downregulated	multicellular organism reproduction	extracellular space ; extracellular space	-
210	CG6701-RD	mRNA	NM_137076	FBtr0303991	CG6701	FBgn0033889	4.67466	2.22486	0.047249	0.999684	upregulated	post-transcriptional gene silencing by RNA ; dendrite morphogenesis	cytosol ; P granule	5'-3' RNA helicase activity ; RNA binding
211	pdgy-RD	mRNA	NM_001298328	FBtr0343521	pdgy	FBgn0027601	0.0814112	-3.61863	0.0479139	0.999684	downregulated	fatty-acyl-CoA biosynthetic process ; triglyceride catabolic process ; long-chain fatty acid metabolic process	mitochondrion ; mitochondrion	long-chain fatty acid-CoA ligase activity ; CoA-ligase activity
212	Gbeta13F-RA	mRNA	NM_080351	FBtr0074107	Gbeta13F	FBgn0001105	2.60907	1.38354	0.0484086	0.999684	upregulated	G protein-coupled receptor signaling pathway ; regulation of myosin II filament organization ; negative regulation of smoothened signaling pathway ; convergent extension involved in gastrulation ; G protein-coupled receptor signaling pathway ; apical protein localization ; asymmetric neuroblast division ; mesectoderm development ; cell adhesion involved in heart morphogenesis ; regulation of gast…	plasma membrane ; heterotrimeric G-protein complex ; heterotrimeric G-protein complex ; cytoplasm	signaling receptor complex adaptor activity
213	asRNA:CR45895-RA	ncRNA	NR_133251	FBtr0346923	asRNA:CR45895	FBgn0267555	4.2192	2.07697	0.0487147	0.999684	upregulated	-	-	-
214	Fbp2-RA	mRNA	NM_078798	FBtr0079808	Fbp2	FBgn0000640	0.0559784	-4.15899	0.0493147	0.999684	downregulated	-	cytoplasm	alcohol dehydrogenase (NAD+) activity ; nutrient reservoir activity
215	mal-RB	mRNA	NM_001298564	FBtr0344987	mal	FBgn0002641	2.11951	1.08373	0.049665	0.999684	upregulated	Mo-molybdopterin cofactor biosynthetic process ; molybdopterin cofactor metabolic process ; ommochrome biosynthetic process ; molybdopterin cofactor metabolic process ; molybdopterin cofactor biosynthetic process	-	molybdenum ion binding ; pyridoxal phosphate binding ; Mo-molybdopterin cofactor sulfurase activity ; Mo-molybdopterin cofactor sulfurase activity ; Mo-molybdopterin cofactor sulfurase activity
216	LSm7-RB	mRNA	NM_001259116	FBtr0308804	LSm7	FBgn0261068	0.153167	-2.70683	0.0498119	0.999684	downregulated	nuclear-transcribed mRNA catabolic process ; mRNA splicing, via spliceosome ; mRNA splicing, via spliceosome	precatalytic spliceosome ; catalytic step 2 spliceosome ; U6 snRNP ; U2-type prespliceosome ; spliceosomal tri-snRNP complex ; U12-type spliceosomal complex ; catalytic step 2 spliceosome ; Lsm1-7-Pat1 complex ; ribonucleoprotein complex	RNA binding ; RNA binding
