# Supplementary material for: Transcriptional Correlates of Chronic Alcohol Neuroadaptation in Drosophila Larvae
Source: Front Behav Neurosci. 2021 Nov 4;15:768694. doi: 10.3389/fnbeh.2021.768694 (PMC8599819; doi:10.3389/fnbeh.2021.768694)
Supplement: Supplementary Table 2 — Complete FPKM counts for each replicate sample. [file Table_2.XLSX]

## Sheet: FPKM values
transcript_id	chr	strand	start	end	transcript_name (RefSeq)	transcript_name (Flybase)	num_exons	length	transcript_type	gene_name	FPKM.CTRL1	FPKM.CTRL2	FPKM.CTRL3	FPKM.ETOH1	FPKM.ETOH2	FPKM.ETOH3	DE-fold_change	DE-pval	DE-qval	DE-Log2FoldChange
32989	chr3R	+	23983503	23985175	NR_048473	lncRNA:CR31451-RC	1	1673	ncRNA	lncRNA:CR31451	0	0	0	15.8097	46.9762	0.013289	69.596	0.0144003	0.858029	6.12093
37372	chrX	+	935580	937940	NM_001258527	TRAM-RD	2	1741	protein_coding	TRAM	0.888677	1.12856	0.137999	67.0538	38.9658	2.64648	63.5267	0.00895479	0.857816	5.98929
7028	chr2L	-	20788662	20795257	NM_165343	vari-RC	9	3431	protein_coding	vari	0	0	0	31.4845	21.643	23.3478	27.328	0.000317566	0.462216	4.77231
17104	chr2R	-	24779979	24780428	NM_079130	Lcp9-RA	2	394	protein_coding	Lcp9	12.3433	0.697716	1.8056	70.6984	20.0912	6.17991	22.72	0.0389803	0.999684	4.50589
38195	chrX	+	3242412	3242934	NM_057307	ng1-RA	1	523	protein_coding	ng1	4.68017	3.25231	0.824417	85.8075	45.9772	52.8339	22.4878	0.0128408	0.858029	4.49107
15614	chr2R	-	21292239	21293646	NM_001299744	Sgf29-RB	5	1150	protein_coding	Sgf29	0.214624	0.244496	0	11.2965	12.3503	0	21.8962	0.0111514	0.857816	4.45261
38193	chrX	-	3240026	3240571	NM_057593	ng2-RA	1	546	protein_coding	ng2	4.93436	4.00886	0.974481	60.8367	39.8042	26.7491	17.7208	0.0111994	0.857816	4.14737
37612	chrX	-	1673110	1693101	NM_001272210	CG32809-RL	16	7124	protein_coding	CG32809	0.01657	0	0	5.39439	12.4228	0	16.8799	0.0145411	0.861252	4.07723
366	chr2L	+	779173	779655	NM_134698	CG13947-RA	1	483	protein_coding	CG13947	0.54601	1.14299	0.872653	21.1205	20.7403	3.55049	16.541	0.0106798	0.857816	4.04797
16835	chr2R	-	24135180	24138050	NM_001014546	Naa35-RB	6	2536	protein_coding	Naa35	4.42083	0	0	6.75697	11.2341	0	16.015	0.00308271	0.687041	4.00135
26592	chr3R	+	5660635	5665169	NM_169092	Wdr33-RB	9	2785	protein_coding	Wdr33	0	0	0	7.26835	7.90913	0	14.8095	0.0121351	0.858029	3.88845
38194	chrX	-	3241491	3242084	NM_080321	ng3-RB	1	594	protein_coding	ng3	78.9343	50.0741	31.7259	557.703	352.452	305.41	11.2664	0.00883006	0.857816	3.49396
22571	chr3L	-	15053568	15054135	NM_001274929	CG18649-RB	1	568	protein_coding	CG18649	0.077164	0.011446	0.039043	12.3431	7.08152	7.56785	10.312	0.00241396	0.646785	3.36626
19929	chr3L	-	7326525	7328842	NM_001274576	mrva-RB	1	2318	protein_coding	mrva	23.4134	3.01549	3.48526	22.3697	23.7315	1.07548	9.46942	0.00673351	0.854333	3.24328
2009	chr2L	+	5524139	5525809	NM_135088	CG6907-RA	1	1671	protein_coding	CG6907	4.6821	0.438207	0.069531	6.77165	5.6858	0.053119	8.58537	0.0104279	0.857816	3.10188
14312	chr2R	-	18640862	18653287	NM_001169729	Ntan1-RD	6	2387	protein_coding	Ntan1	6.78053	0.113491	0.467573	7.42243	5.80648	0.434837	7.95629	0.0356231	0.999684	2.9921
23765	chr3L	+	18526976	18527445	NM_168767	CG32198-RB	1	470	protein_coding	CG32198	130.696	76.8456	40.4127	674.209	334.342	445.635	7.8755	0.0410399	0.999684	2.97737
37110	chrX	+	353067	353317	NM_001258517	CG43182-RA	1	251	protein_coding	CG43182	3.90592	3.73013	0.584176	25.5145	13.9895	11.2089	7.85145	0.042661	0.999684	2.97296
34050	chr3R	+	26456877	26457242	NM_143222	CG14237-RB	1	366	protein_coding	CG14237	2.50504	3.26813	2.62452	14.296	26.0842	4.1253	7.62656	0.0174595	0.903776	2.93103
18652	chr3L	+	3226053	3236772	NM_139536	Larp4B-RB	9	9730	protein_coding	Larp4B	1.70658	0.158283	0.839445	5.41788	6.98572	2.40791	5.72431	0.00750704	0.854752	2.5171
32835	chr3R	+	23680039	23682502	NM_079739	eIF3d1-RB	4	2197	protein_coding	eIF3d1	16.5632	9.23742	5.34978	34.6031	47.2397	28.97	5.45367	0.0220254	0.926753	2.44723
26297	chr3R	-	5083176	5087072	NM_001259992	corto-RB	1	3897	protein_coding	corto	4.05428	0.322764	0.271283	4.45204	4.61555	0.530373	5.4499	0.0206013	0.910981	2.44623
3798	chr2L	+	9967330	9968705	NM_001273383	RpL13-RC	3	1246	protein_coding	RpL13	122.893	32.2698	18.0888	81.9414	113.77	18.8226	5.40009	0.0374748	0.999684	2.43298
44310	chrX	-	21396727	21397316	NM_078712	lcs-RA	1	590	protein_coding	lcs	0.115321	0.061619	0.360477	2.79952	4.62931	0.555481	5.17523	0.0168301	0.903776	2.37162
4205	chr2L	+	10820705	10821967	NM_135614	CG17134-RA	1	1263	protein_coding	CG17134	26.7066	15.9253	19.5657	82.0325	81.7302	41.9836	5.10207	0.0008273	0.49484	2.35108
38192	chrX	-	3236130	3236686	NM_130694	CG14265-RB	1	557	protein_coding	CG14265	127.706	73.2767	70.591	422.765	219.335	113.342	5.01065	0.0216187	0.922162	2.325
29020	chr3R	+	12341674	12342373	NM_001300371	CG44956-RA	1	700	protein_coding	CG44956	152.35	106.22	76.4347	433.484	339.408	178.047	4.92056	0.00585279	0.81752	2.29882
22306	chr3L	+	13987878	13988626	NM_140420	CG9040-RA	1	749	protein_coding	CG9040	44.3871	37.5163	27.7764	98.7233	158.031	50.922	4.78282	0.00520203	0.81752	2.25786
5481	chr2L	-	15261209	15264692	NM_165109	yuri-RD	9	2500	protein_coding	yuri	1.96128	0	0	2.11738	3.15408	0	4.72941	0.00777315	0.854752	2.24166
12317	chr2R	-	13972984	13980165	NM_137076	CG6701-RD	10	4887	protein_coding	CG6701	0	1.18938	0	5.91129	4.42716	3.13576	4.67466	0.047249	0.999684	2.22486
1798	chr2L	-	4993641	5009720	NM_175969	Rtnl1-RF	5	2700	protein_coding	Rtnl1	11.7936	4.81509	3.29005	14.8031	14.0027	1.47422	4.62833	0.00318852	0.687791	2.21049
15225	chr2R	-	20248130	20253965	NM_137618	CG9864-RA	7	1638	protein_coding	CG9864	0	0.217342	0	5.13339	2.27513	1.42756	4.62352	0.027094	0.981517	2.20899
1743	chr2L	+	4937409	4941423	NM_078751	Sgs1-RA	2	3950	protein_coding	Sgs1	74.691	57.7154	43.221	154.684	171.619	36.6785	4.5967	0.00353318	0.716773	2.2006
22572	chr3L	-	15053647	15054135	NM_140482	CG18649-RA	1	489	protein_coding	CG18649	36.6071	26.5632	24.0891	174.343	72.5624	78.1573	4.42361	0.0427392	0.999684	2.14522
21567	chr3L	-	11610578	11620105	NM_206332	Muc68Ca-RA	1	9528	protein_coding	Muc68Ca	1.94157	2.45228	0.931693	11.6084	6.46484	3.67216	4.39589	0.0332696	0.999684	2.13615
40197	chrX	+	9881953	9882752	NM_001298137	CG9689-RB	1	800	protein_coding	CG9689	0.817589	1.1526	1.32047	10.7696	9.62337	18.4239	4.3779	4.31709e-05	0.245225	2.13024
2512	chr2L	-	6689625	6708913	NM_164704	Tsp-RE	10	2423	protein_coding	Tsp	1.27044	0.798974	0.162727	3.12628	3.89755	0.139906	4.34478	0.00547919	0.81752	2.11928
11926	chr2R	-	13164054	13168032	NM_001274010	GLaz-RE	5	1084	protein_coding	GLaz	0	0	0	2.73663	1.85647	0	4.33844	0.0201983	0.908922	2.11718
27552	chr3R	-	8653802	8654174	NM_001275449	CG42489-RC	1	373	protein_coding	CG42489	3.13383	0.898103	0.286745	4.30546	4.25466	0.687373	4.27313	0.0136409	0.858029	2.09529
34405	chr3R	-	27502090	27502999	NM_143308	CG5402-RA	2	658	protein_coding	CG5402	2.04612	0.904195	0.772361	7.48001	5.06705	3.16765	4.27015	0.00790724	0.854752	2.09429
9605	chr2R	+	7793625	7801044	NM_080142	DNApol-zeta-RA	12	6750	protein_coding	DNApol-zeta	0	0.205143	0.360858	3.59266	2.89153	0.551971	4.26539	0.0304175	0.990236	2.09268
23184	chr3L	-	16587111	16587805	NR_133251	asRNA:CR45895-RA	2	632	ncRNA	asRNA:CR45895	2.85166	0	0	2.37062	2.8472	0.434666	4.2192	0.0487147	0.999684	2.07697
9840	chr2R	-	8159406	8161268	NM_165594	CG8708-RB	3	1707	protein_coding	CG8708	0	0	0	2.98523	2.27437	1.22117	4.03983	0.00310441	0.687041	2.01429
12201	chr2R	+	13805794	13819575	NM_137058	stj-RB	21	6061	protein_coding	stj	3.26676	0.667325	0.525594	4.03689	3.8055	0.343898	4.02861	0.00715462	0.854752	2.01028
22468	chr3L	+	14672839	14747868	NM_001144483	ome-RE	10	4109	protein_coding	ome	1.39515	0.333399	0.051369	2.90993	2.5556	0.209426	4.00382	0.00374348	0.73832	2.00138
38197	chrX	-	3248600	3249289	NM_057329	Pig1-RB	1	690	protein_coding	Pig1	67.0769	33.5807	30.2445	112.275	108.274	50.2381	3.93828	0.00578495	0.81752	1.97757
22574	chr3L	-	15061029	15061705	NM_140484	CG13460-RB	1	677	protein_coding	CG13460	277.465	100.813	115.069	436.481	318.179	179.777	3.82769	0.0343322	0.999684	1.93647
36493	chr4	-	1035288	1054029	NM_166813	CaMKII-RE	15	4142	protein_coding	CaMKII	1.2604	2.45275	0.708387	7.58026	6.08755	3.3094	3.74745	0.0401334	0.999684	1.90591
3907	chr2L	-	10256319	10261049	NM_058074	Pten-RH	12	2467	protein_coding	Pten	2.01793	0	0.997214	1.85028	4.12644	0	3.69971	0.0469872	0.999684	1.88741
41283	chrX	-	13052847	13055328	NM_001298252	CG12715-RB	2	2107	protein_coding	CG12715	45.3894	29.9265	18.6359	94.5925	67.3115	42.6697	3.64682	0.0289139	0.981517	1.86664
11763	chr2R	-	12690059	12690955	NM_136968	Obp49a-RA	3	780	protein_coding	Obp49a	0.441917	0.565355	0.224277	5.3971	2.16396	1.72889	3.55318	0.0440834	0.999684	1.82911
7965	chr2L	-	22534801	22536884	NM_001042922	RpL5-RA	4	1313	protein_coding	RpL5	540.75	301.319	219.695	673.308	784.793	258.577	3.54256	0.00583523	0.81752	1.82479
26298	chr3R	-	5083721	5087072	NM_001300237	corto-RE	1	3352	protein_coding	corto	24.8345	6.27287	9.18057	22.0189	24.3552	6.53773	3.52511	0.030661	0.990236	1.81767
40072	chrX	+	9284649	9303636	NM_078544	lz-RA	6	3468	protein_coding	lz	0.313354	0.202678	0.422802	3.06632	2.05858	0.172031	3.49336	0.0304456	0.990236	1.80462
36073	chr4	-	278685	305874	NM_166751	Syt7-RM	9	2886	protein_coding	Syt7	3.73216	4.32351	3.78512	11.9321	14.855	5.97232	3.45779	0.00950354	0.857816	1.78985
998	chr2L	-	2780741	2799979	NM_001370000	Syt1-RG	12	4593	protein_coding	Syt1	7.19329	2.20217	3.11567	8.02904	10.6937	3.25136	3.40114	0.0153759	0.880977	1.76602
3039	chr2L	+	8083420	8116531	NM_164785	Bsg-RD	7	10026	protein_coding	Bsg	3.4585	1.60305	3.31026	11.1301	8.32968	6.01362	3.3912	0.0237163	0.958383	1.7618
18006	chr3L	-	1630348	1637862	NM_167905	nSyb-RG	7	3137	protein_coding	nSyb	0.00971	0	0	1.60598	2.99206	1.94822	3.37445	0.00816209	0.857816	1.75465
17675	chr3L	-	827075	827181	NR_003840	snoRNA:Me28S-C788b-RA	1	107	snoRNA	snoRNA:Me28S-C788b	8.57127	3.29283	3.08667	10.8072	11.4181	4.46856	3.37358	0.0122311	0.858029	1.75428
38754	chrX	-	5412386	5420451	NM_167034	spoon-RC	5	4624	protein_coding	spoon	0.040706	0.199007	0.039338	2.37974	1.53978	0.056403	3.36291	0.0335485	0.999684	1.74971
16447	chr2R	+	23415939	23417238	NM_166605	CG30411-RA	2	1237	protein_coding	CG30411	4.67462	4.46019	2.08843	14.2003	9.44075	6.9113	3.34521	0.0356765	0.999684	1.7421
995	chr2L	-	2779267	2799979	NM_164502	Syt1-RC	10	5110	protein_coding	Syt1	6.43715	2.75035	5.33215	9.43795	12.6423	2.24406	3.33523	0.0241694	0.958383	1.73779
44321	chrX	-	21428614	21430460	NM_134609	CG10918-RA	1	1847	protein_coding	CG10918	0.764308	0.576287	1.27844	5.97684	3.64203	2.44965	3.32674	0.0311182	0.990236	1.73411
504	chr2L	+	1177690	1182454	NM_164409	CG4896-RK	13	3193	protein_coding	CG4896	0	0	0	2.77911	1.39353	0.843333	3.31904	0.0190918	0.904688	1.73077
26578	chr3R	+	5649065	5652629	NM_001260003	Sec23-RE	7	2701	protein_coding	Sec23	1.53424	0.119795	0.199378	2.48699	1.80007	0.11677	3.29136	0.013647	0.858029	1.71868
21559	chr3L	+	11610135	11610386	NM_001202158	CG42832-RA	1	252	protein_coding	CG42832	3.8536	1.98679	1.735	9.99704	5.82989	4.45406	3.22168	0.029375	0.987821	1.68781
39545	chrX	-	7924139	7931382	NM_001298065	mahe-RC	4	6384	protein_coding	mahe	1.91266	0.07688	0.343737	1.76635	2.59474	0.329746	3.12392	0.0244223	0.96338	1.64336
27141	chr3R	-	7272617	7303354	NM_001144549	rn-RF	8	5391	protein_coding	rn	6.23627	4.06084	3.90042	12.1916	9.93895	2.85947	3.10979	0.00650035	0.854333	1.63682
21173	chr3L	+	10364019	10367467	NR_133213	lncRNA:CR46006-RE	1	3449	ncRNA	lncRNA:CR46006	0.903067	0.579335	0.721058	3.24221	3.3213	1.09642	3.08105	0.00195482	0.628975	1.62342
37050	chrX	+	245978	254875	NM_130478	G9a-RA	10	7400	protein_coding	G9a	1.77945	0.538411	0.307469	2.52772	3.4111	1.37946	3.07965	0.0165936	0.903776	1.62276
204	chr2L	-	281971	283269	NM_001298616	CG11601-RB	2	1151	protein_coding	CG11601	1.10693	0.535177	0.280167	2.97997	2.46279	0.833818	3.07257	0.00358337	0.718402	1.61945
22564	chr3L	-	15049179	15049495	NM_001274925	CG43678-RA	1	317	protein_coding	CG43678	0.143681	0.339809	0.112201	2.9553	1.98423	1.46744	3.03354	0.0112321	0.857816	1.601
5687	chr2L	-	16245835	16251868	NM_165150	PRL-1-RA	6	2850	protein_coding	PRL-1	0.935019	1.90912	1.57413	5.50996	7.58215	4.78143	3.02573	0.0248256	0.972535	1.59729
12200	chr2R	+	13805794	13819575	NM_001259375	stj-RD	22	6118	protein_coding	stj	0.771855	0.753011	0.563888	1.89476	3.87337	0.475548	2.94594	0.0276154	0.981517	1.55873
15636	chr2R	+	21312674	21319569	NM_001169764	CG9485-RE	8	4863	protein_coding	CG9485	0.751962	0.350945	0.050894	0.870434	2.79454	0	2.91763	0.0353881	0.999684	1.5448
29275	chr3R	+	13011649	13026275	NM_001275593	CtBP-RH	8	2627	protein_coding	CtBP	4.24999	1.483	0.985384	3.426	4.70406	0.843128	2.81571	0.017013	0.903776	1.4935
22565	chr3L	-	15049550	15050209	NM_140479	CG18581-RA	1	660	protein_coding	CG18581	0.620244	0.819117	0.566036	3.38306	3.31479	2.18759	2.79733	0.0028622	0.674661	1.48405
35016	chr3R	+	29807238	29815047	NM_001300664	ca-RC	15	6599	protein_coding	ca	0.711607	0.29535	1.30255	3.70294	3.83662	3.42182	2.79475	0.0317449	0.993914	1.48272
39486	chrX	-	7712783	7718162	NM_132172	CG15478-RA	2	2081	protein_coding	CG15478	6.18589	1.74836	2.31203	5.5474	6.05745	1.42743	2.77574	0.0185407	0.904688	1.47287
35940	chr4	-	116389	129452	NM_175926	Ank-RB	10	5101	protein_coding	Ank	3.28745	2.09673	3.73337	9.13756	9.568	8.75634	2.7133	0.0162723	0.8948	1.44005
4982	chr2L	-	13349823	13355141	NM_001169502	CG9395-RD	9	3966	protein_coding	CG9395	5.76075	2.67157	3.37864	5.72267	8.29208	1.18767	2.67971	0.0053058	0.81752	1.42208
35315	chr3R	-	30503665	30505661	NM_170497	PH4alphaSG1-RA	6	1708	protein_coding	PH4alphaSG1	1.45343	0.985563	1.03314	6.00644	3.02769	3.62582	2.62426	0.0394537	0.999684	1.39191
42260	chrX	+	15860115	15866660	NM_080351	Gbeta13F-RA	3	5735	protein_coding	Gbeta13F	9.2554	6.31451	9.38607	13.812	16.6635	3.0877	2.60907	0.0484086	0.999684	1.38354
30003	chr3R	+	15290944	15305177	NM_079636	Tm1-RA	8	2651	protein_coding	Tm1	8.46323	4.08424	6.35116	9.65904	15.7999	5.75187	2.58152	0.0343252	0.999684	1.36822
42429	chrX	+	16063738	16070304	NM_132874	dpr18-RA	9	2630	protein_coding	dpr18	0	0	0.508846	1.85859	2.88538	3.75515	2.53688	0.0330006	0.999684	1.34306
22205	chr3L	+	13477541	13483515	NM_001104130	stv-RE	3	3357	protein_coding	stv	8.56711	4.63738	5.11398	9.02832	15.1813	5.75869	2.53388	0.0213761	0.922162	1.34135
3287	chr2L	+	8426773	8431297	NM_058111	Akap200-RB	4	2187	protein_coding	Akap200	2.12148	0.889646	1.35668	3.67684	3.95988	1.8985	2.5329	0.00629576	0.851477	1.34079
7082	chr2L	-	20871335	20885976	NM_001169555	sky-RI	9	4658	protein_coding	sky	1.67627	0.788779	0.818156	2.89814	2.78658	0.752725	2.53088	0.000709224	0.49484	1.33964
17902	chr3L	-	1491370	1496643	NM_138268	CG12084-RA	8	3148	protein_coding	CG12084	0.909782	0.624709	0.596138	3.62791	2.15907	1.88245	2.47267	0.01878	0.904688	1.30607
17953	chr3L	+	1546092	1553492	NM_139364	Pcyt1-RA	4	2742	protein_coding	Pcyt1	5.74027	3.99659	4.84271	9.07573	9.59798	2.56847	2.46765	0.0117997	0.858029	1.30314
23386	chr3L	+	16957439	16968724	NM_001104159	Nc73EF-RI	12	4672	protein_coding	Nc73EF	1.15247	1.11475	0.728073	2.36486	4.56324	2.47708	2.44797	0.0327286	0.999684	1.29158
24508	chr3L	+	20454496	20454574	NR_003876	snoRNA:Me18S-U1356c-RA	1	79	snoRNA	snoRNA:Me18S-U1356c	4.08564	1.15617	1.27717	2.36217	4.3743	0.543489	2.4147	0.033064	0.999684	1.27184
42933	chrX	-	17143934	17144068	NR_003736	snoRNA:Psi28S-1192d-RA	1	135	snoRNA	snoRNA:Psi28S-1192d	5.35443	3.31138	3.91077	10.3876	8.26793	5.83202	2.3951	0.0107485	0.857816	1.26009
27596	chr3R	+	8723174	8725393	NM_001300312	nom-RC	4	1898	protein_coding	nom	2.0822	1.10682	1.24723	3.99788	3.07559	1.37828	2.35856	0.00879606	0.857816	1.23791
38821	chrX	+	5666052	5670652	NM_001297970	CG4119-RB	6	3857	protein_coding	CG4119	12.691	7.59979	10.1107	18.2753	21.3662	12.2343	2.34119	0.0103342	0.857816	1.22724
1706	chr2L	-	4933047	4936450	NM_135034	hoe2-RA	7	2888	protein_coding	hoe2	4.70797	3.72531	5.89422	9.05398	11.3524	4.54497	2.33976	0.0433613	0.999684	1.22636
6760	chr2L	+	19816414	19816540	NR_001674	snRNA:U5:38ABb-RA	1	127	snRNA	snRNA:U5:38ABb	0.252154	0.573939	0.835615	2.20137	3.40163	2.41281	2.33812	0.0374947	0.999684	1.22535
13214	chr2R	+	16196384	16197041	NM_001202028	CG44242-RB	2	569	protein_coding	CG44242	2.58697	1.61521	1.11737	5.03626	3.20004	2.19632	2.30175	0.0404445	0.999684	1.20273
11482	chr2R	+	12182639	12185666	NM_136896	CG13175-RA	3	2405	protein_coding	CG13175	2.48237	1.02316	1.74539	4.55561	3.43637	2.09014	2.27975	0.0325876	0.999684	1.18888
42709	chrX	-	16560684	16586924	NM_001258788	CanA-14F-RC	2	8224	protein_coding	CanA-14F	12.1753	4.48034	6.38728	6.84137	8.57915	0	2.26048	0.0351112	0.999684	1.17663
30759	chr3R	+	17413901	17414607	NM_001202314	CG42822-RA	3	578	protein_coding	CG42822	8.01047	11.0325	8.9713	23.4214	20.4287	17.3801	2.2236	0.0215712	0.922162	1.15289
28070	chr3R	-	9687402	9692794	NM_001202275	Unc-115b-RE	10	3554	protein_coding	Unc-115b	14.8996	13.8917	13.1449	29.7897	27.6107	19.5761	2.22347	0.00135103	0.575571	1.15281
8643	chr2R	+	5350477	5351972	NM_136323	CG10395-RE	2	1438	protein_coding	CG10395	8.40934	3.56267	2.78969	4.95833	7.84842	1.77718	2.17083	0.0413889	0.999684	1.11825
44058	chrX	+	20429675	20433376	NM_001298564	mal-RB	4	3375	protein_coding	mal	0.883632	0.500488	1.06102	3.87241	2.33004	3.86998	2.11951	0.049665	0.999684	1.08373
14091	chr2R	-	18093723	18094909	NM_001274136	CG5757-RB	4	1001	protein_coding	CG5757	7.86637	8.46077	7.71999	16.8963	15.1764	9.60915	2.10418	0.013298	0.858029	1.07326
38628	chrX	+	4912381	4915161	NM_001103409	CG32772-RD	5	2345	protein_coding	CG32772	4.87064	3.50247	2.5301	7.53892	5.77861	3.60364	2.09805	0.0294157	0.987821	1.06905
29658	chr3R	-	14263359	14286903	NM_134281	trx-RC	7	12365	protein_coding	trx	18.4125	8.00536	5.97303	7.31312	10.1725	0	2.08122	0.00772438	0.854752	1.05743
1237	chr2L	-	3404460	3426878	NM_205903	Pgant2-RB	8	3536	protein_coding	Pgant2	10.9124	8.39137	8.71395	11.925	16.7774	4.34341	2.07102	0.0209978	0.91862	1.05034
16749	chr2R	+	24026546	24027519	NM_080227	EbpIII-RA	2	587	protein_coding	EbpIII	11.1715	6.5896	6.38082	14.7075	10.4472	5.38068	2.06354	0.0378898	0.999684	1.04512
4251	chr2L	-	10964905	10966811	NM_176012	CG33129-RC	4	1661	protein_coding	CG33129	9.05175	8.06944	7.81815	19.669	14.9408	15.9596	2.02261	0.0131931	0.858029	1.01622
31043	chr3R	+	18242687	18251114	NM_169796	14-3-3epsilon-RA	4	3774	protein_coding	14-3-3epsilon	266.129	175.197	160.623	262.821	312.134	136.031	2.01843	0.00212884	0.646785	1.01324
23301	chr3L	-	16787573	16800189	NM_001300159	CG9674-RI	14	8183	protein_coding	CG9674	3.09563	2.26578	1.44537	4.9289	3.724	2.49803	2.01742	0.0406731	0.999684	1.01251
20251	chr3L	-	8159361	8159887	NM_001274633	CG43886-RA	2	460	protein_coding	CG43886	9.39361	4.75663	5.79964	7.8324	10.2281	2.64244	2.01008	0.00792119	0.854752	1.00726
37369	chrX	+	935232	937940	NM_166867	TRAM-RB	2	2218	protein_coding	TRAM	1.70802	3.859	3.46712	1.4412	2.20405	6.20137	0.496548	0.0377938	0.999684	-1.00999
6820	chr2L	+	20061422	20064381	NM_057871	lok-RA	7	2231	protein_coding	lok	2.08514	3.52147	3.8179	2.43128	1.12748	4.34073	0.486517	0.0308609	0.990236	-1.03944
20459	chr3L	+	8560168	8574409	NM_139981	rhea-RF	16	9409	protein_coding	rhea	17.9958	17.1373	15.304	4.75222	8.481	4.15992	0.480893	0.0444488	0.999684	-1.05621
18118	chr3L	+	1798803	1802184	NM_134317	Patj-RA	3	3264	protein_coding	Patj	2.68131	2.64274	2.31688	1.16075	0.97422	3.70437	0.479635	0.0454691	0.999684	-1.05999
10162	chr2R	-	9084598	9087572	NM_001273884	CG13742-RC	10	2351	protein_coding	CG13742	0	0.952354	0.843711	0.441922	0.215663	5.64332	0.478963	0.0024705	0.646785	-1.06201
42023	chrX	+	15465565	15466812	NM_176732	CG6299-RA	4	1013	protein_coding	CG6299	6.02747	7.69227	5.91193	3.50341	2.82725	5.96094	0.470558	0.0132616	0.858029	-1.08756
4704	chr2L	-	12403270	12421862	NM_165010	vir-1-RA	5	1765	protein_coding	vir-1	4.21377	5.76175	6.14141	2.52379	3.20922	7.33401	0.468276	0.0101457	0.857816	-1.09457
10334	chr2R	-	9396265	9398769	NM_001299318	Non1-RB	3	2311	protein_coding	Non1	4.28934	5.49673	4.2453	1.78283	2.48756	4.92487	0.463778	0.0313251	0.990236	-1.10849
569	chr2L	-	1500784	1502904	NM_001272942	CG7420-RB	4	1573	protein_coding	CG7420	0	0.663961	0.481843	0	0	2.99129	0.462519	0.012496	0.858029	-1.11241
30653	chr3R	+	17054007	17070408	NM_001014629	Dad-RC	8	3751	protein_coding	Dad	14.0351	12.756	11.7986	5.42267	6.06866	8.86877	0.460753	0.0178636	0.903776	-1.11793
30311	chr3R	-	16145306	16146855	NM_142266	CG5903-RA	2	1487	protein_coding	CG5903	4.94275	6.3395	6.00215	3.11219	2.06918	3.89499	0.455345	0.00739215	0.854752	-1.13497
24426	chr3L	+	20348355	20353444	NM_168847	eRF1-RE	8	2347	protein_coding	eRF1	4.15107	4.05483	3.26388	1.71174	0.860842	1.60091	0.455312	0.0315873	0.993588	-1.13507
13826	chr2R	+	17548292	17556380	NM_079051	MESR4-RA	4	7580	protein_coding	MESR4	6.1683	8.2711	6.65003	4.06081	2.31202	4.20943	0.452829	0.0309843	0.990236	-1.14296
36261	chr4	+	610684	623182	NM_166776	Eph-RE	14	6342	protein_coding	Eph	7.2669	5.88314	4.87357	1.83717	1.90916	1.82386	0.448483	0.0112616	0.857816	-1.15688
35963	chr4	+	132220	143125	NM_205865	anne-RG	11	4784	protein_coding	anne	3.75398	2.07459	2.12475	0	0.607705	0	0.434252	0.0455745	0.999684	-1.20339
25065	chr3L	-	21836665	21841356	NM_168945	P5CDh1-RD	8	2772	protein_coding	P5CDh1	3.46657	6.20972	5.08228	1.64407	2.59683	4.00188	0.430366	0.0281591	0.981517	-1.21636
31093	chr3R	-	18364244	18366162	NM_142458	WRNexo-RA	7	1495	protein_coding	WRNexo	4.10153	4.85681	4.93831	2.22135	1.73457	4.63581	0.42802	0.00226163	0.646785	-1.22425
19973	chr3L	+	7369843	7373711	NM_001202131	akirin-RE	4	2055	protein_coding	akirin	9.34381	9.88396	11.7484	4.7469	3.97369	5.88136	0.424814	0.00221437	0.646785	-1.2351
14263	chr2R	-	18456602	18498026	NM_137493	CG30116-RC	19	6705	protein_coding	CG30116	2.53606	3.84916	3.79998	0.61143	1.32281	0.847702	0.421629	0.0358725	0.999684	-1.24596
28019	chr3R	-	9681415	9684264	NM_141670	CG9444-RA	7	2062	protein_coding	CG9444	3.79929	2.5356	2.66276	0.898701	0.592995	1.86882	0.414577	0.0438104	0.999684	-1.27029
12716	chr2R	+	14935660	14940722	NM_001202009	Lap1-RB	6	4604	protein_coding	Lap1	4.35968	3.65086	3.20815	1.36271	1.03246	3.2251	0.412345	0.0392534	0.999684	-1.27808
13972	chr2R	+	17802867	17842868	NM_057495	grh-RH	14	5930	protein_coding	grh	7.02952	7.40136	10.7944	4.90038	2.5406	5.9247	0.40525	0.0402978	0.999684	-1.30311
30332	chr3R	-	16186156	16187106	NM_079653	Bin1-RA	2	878	protein_coding	Bin1	21.7816	41.3856	46.0624	19.8696	17.7096	31.3822	0.403623	0.0254939	0.980785	-1.30892
12269	chr2R	-	13864237	13925503	NM_079009	shot-RA	31	18014	protein_coding	shot	1.26962	3.43897	1.86102	0.520533	0.509402	1.17165	0.401495	0.0369439	0.999684	-1.31655
20420	chr3L	+	8449922	8472963	NM_206303	Gug-RD	16	8998	protein_coding	Gug	11.7983	19.6209	11.3115	6.01398	4.71068	5.81982	0.393786	0.0419701	0.999684	-1.34452
25849	chr3R	+	3623143	3629910	NM_001110989	Alg-2-RC	3	3510	protein_coding	Alg-2	20.7351	23.0158	24.1214	13.9817	8.02021	22.5225	0.388094	0.0240984	0.958383	-1.36552
20760	chr3L	+	9358999	9359996	NM_168327	CG32039-RA	3	881	protein_coding	CG32039	2.6274	2.58417	2.48176	0.678579	0.377276	1.27274	0.384392	0.00507831	0.81641	-1.37935
33206	chr3R	-	24345792	24348791	NM_142991	CG5746-RA	7	2509	protein_coding	CG5746	2.66585	2.06447	4.32553	0.397253	0.820539	1.08236	0.373362	0.04189	0.999684	-1.42135
25162	chr3L	+	22273985	22284335	NM_001259952	Srpk79D-RK	9	4812	protein_coding	Srpk79D	0.828265	3.21391	2.92591	0.465034	0.862679	1.98073	0.372394	0.0469657	0.999684	-1.4251
6668	chr2L	-	19567900	19573252	NM_134293	spi-RB	3	2276	protein_coding	spi	6.21596	8.78374	5.23463	1.9761	1.93112	2.43376	0.368143	0.0181317	0.904688	-1.44166
33571	chr3R	+	25184383	25192806	NM_001276020	dan-RC	2	3968	protein_coding	dan	2.51193	5.05274	2.5662	0.986233	0.979846	2.99551	0.366832	0.0311714	0.990236	-1.44681
29848	chr3R	-	14902330	14904061	NM_001260182	VhaPPA1-1-RB	3	1348	protein_coding	VhaPPA1-1	1.68679	3.71604	2.88904	0.984444	0.541448	2.04631	0.36129	0.00836712	0.857816	-1.46877
15578	chr2R	+	21200483	21209971	NM_166432	Gyg-RB	5	2460	protein_coding	Gyg	4.26071	2.31764	1.87781	0.176032	0.058635	0.059993	0.353147	0.0286922	0.981517	-1.50166
31843	chr3R	-	20816773	20818929	NM_001275856	CG17270-RB	5	1034	protein_coding	CG17270	2.72678	4.09213	5.1307	0.790741	1.63683	2.99894	0.347907	0.0210282	0.91862	-1.52323
26277	chr3R	-	4956999	4961351	NM_001259990	CG2016-RC	7	1099	protein_coding	CG2016	4.91047	4.39752	2.67984	0.636243	0.8818	1.99314	0.343089	0.04715	0.999684	-1.54335
11869	chr2R	-	12934234	12936535	NM_136984	SCCRO3-RA	5	2041	protein_coding	SCCRO3	1.70874	2.01276	1.7871	0	0	0.056166	0.342178	0.000139246	0.387568	-1.54718
15647	chr2R	+	21323430	21341847	NM_001299747	dom-RG	15	10626	protein_coding	dom	21.1808	37.8113	24.9301	11.2455	9.12957	13.3419	0.335235	0.0189768	0.904688	-1.57676
16659	chr2R	+	23908151	23925066	NM_166630	kcc-RD	21	3883	protein_coding	kcc	1.78769	2.68846	3.7758	0.457743	0.311832	0.373649	0.334893	0.0189136	0.904688	-1.57823
20399	chr3L	-	8432322	8442332	NM_001259740	Unr-RC	11	8861	protein_coding	Unr	0.072747	2.06915	0.736434	0.039286	0.070336	3.89489	0.3284	0.0367671	0.999684	-1.60648
31385	chr3R	+	19463533	19597538	NM_001043259	Dys-RC	33	12739	protein_coding	Dys	1.20722	1.65768	2.95075	0.616289	0	1.5029	0.327704	0.021558	0.922162	-1.60953
29488	chr3R	+	13683921	13694052	NM_169548	flfl-RB	10	5786	protein_coding	flfl	15.7813	21.9644	17.3637	6.71786	6.64361	14.4922	0.318198	0.00339583	0.705711	-1.652
23905	chr3L	-	18997875	19000608	NM_140826	CG3808-RA	4	2522	protein_coding	CG3808	9.47537	8.11369	8.19925	1.69441	3.14865	5.86252	0.30932	0.0365437	0.999684	-1.69283
13920	chr2R	+	17726914	17728962	NM_001144222	CG4975-RC	3	1934	protein_coding	CG4975	1.91801	1.58683	2.69184	0.162879	0.221615	1.87339	0.309143	0.0162639	0.8948	-1.69366
26972	chr3R	-	6896253	6932840	NM_206444	Antp-RK	5	4851	protein_coding	Antp	1.87245	1.59546	2.77486	0.34047	0	1.31282	0.305573	0.0132695	0.858029	-1.71041
23320	chr3L	+	16853751	16858712	NM_001300160	sina-RC	3	3124	protein_coding	sina	1.93796	1.53317	3.33902	0	0	0	0.301217	0.0184319	0.904688	-1.73112
13847	chr2R	+	17573462	17575081	NM_079053	Rab4-RB	5	1319	protein_coding	Rab4	3.1084	5.01351	6.26242	1.04161	1.3841	2.8469	0.300193	0.00574141	0.81752	-1.73604
15577	chr2R	+	21200483	21209971	NM_001299738	Gyg-RG	6	2529	protein_coding	Gyg	1.39771	2.52358	3.54098	0.183419	0.109153	0.079559	0.297505	0.0244151	0.96338	-1.74901
2511	chr2L	-	6686791	6709086	NM_078771	Tsp-RA	13	4227	protein_coding	Tsp	2.5189	2.98294	1.76955	0.209373	0.314247	2.49773	0.295573	0.0342091	0.999684	-1.75841
16344	chr2R	+	23067627	23071875	NM_001299825	l(2)k09913-RE	4	1590	protein_coding	l(2)k09913	2.39581	3.24062	3.94787	0	0.809931	0.748498	0.288335	0.0285587	0.981517	-1.79418
14294	chr2R	-	18616692	18618018	NM_137504	CG5493-RA	3	1177	protein_coding	CG5493	3.26184	4.16344	3.35206	0.777745	0.600942	3.07709	0.285929	0.00566246	0.81752	-1.80627
38019	chrX	-	2470460	2545416	NM_001297893	trol-RAS	32	12283	protein_coding	trol	2.708	3.67715	1.77833	0	0.007297	0	0.280634	0.013509	0.858029	-1.83324
34730	chr3R	+	28883693	28886015	NM_143389	Nepl21-RC	1	2323	protein_coding	Nepl21	12.087	8.62923	6.07823	1.67907	1.73485	3.81802	0.277521	0.0450149	0.999684	-1.84933
20281	chr3L	-	8196533	8197987	NM_139930	UbcE2M-RA	4	1043	protein_coding	UbcE2M	8.79556	10.1636	8.37039	2.75422	2.35459	8.05616	0.273844	0.00909334	0.857816	-1.86857
16008	chr2R	+	22317662	22329670	NM_166528	Gp150-RB	6	4509	protein_coding	Gp150	0	0.985581	2.60609	0	0	3.30513	0.271802	0.023476	0.954785	-1.87937
23964	chr3L	-	19257412	19260860	NM_176349	nes-RC	4	2412	protein_coding	nes	6.95993	8.96975	10.1748	2.70274	2.3334	8.02573	0.264903	0.000595368	0.49484	-1.91646
31092	chr3R	-	18364244	18366162	NM_001300460	WRNexo-RC	7	1495	protein_coding	WRNexo	0.811645	1.97651	1.8244	0	0	2.53943	0.258216	0.000911088	0.49484	-1.95335
7029	chr2L	-	20788662	20797042	NM_206011	vari-RD	10	2717	protein_coding	vari	29.3821	25.7371	28.1281	5.99926	6.06835	5.71574	0.253493	0.000114771	0.387568	-1.97998
3635	chr2L	-	9598880	9600872	NM_135457	CG4382-RB	4	1822	protein_coding	CG4382	2.31466	5.72063	2.22623	0.779455	0.381485	4.94087	0.24518	0.0367183	0.999684	-2.02809
26837	chr3R	+	6382914	6388347	NM_141396	gzl-RA	9	3160	protein_coding	gzl	12.5978	23.4178	15.1461	5.65733	5.49526	23.7878	0.243788	0.0110606	0.857816	-2.0363
31872	chr3R	+	20871036	20871700	NM_080517	TotA-RA	2	579	protein_coding	TotA	89.008	162.312	97.3718	61.4769	30.1946	205.29	0.234069	0.0359904	0.999684	-2.095
23137	chr3L	-	16402796	16408163	NM_001275016	fax-RE	5	3209	protein_coding	fax	0	2.92018	1.35011	0	0	4.24536	0.233805	0.0216998	0.922162	-2.09663
19826	chr3L	+	7014100	7053506	NM_176293	Mp-RE	17	5091	protein_coding	Mp	2.75176	2.10548	4.93644	0	0	0	0.232373	0.017762	0.903776	-2.10549
38280	chrX	-	3571456	3573622	NM_001272290	CG2875-RC	4	1975	protein_coding	CG2875	2.80573	3.21979	4.50581	0.328476	0.707798	4.58138	0.230018	0.0133559	0.858029	-2.12018
40290	chrX	+	10212970	10217626	NM_001298145	ATPsyndelta-RC	4	4050	protein_coding	ATPsyndelta	6.56689	11.6118	8.31038	1.22558	1.55101	1.30996	0.229207	0.00885175	0.857816	-2.12528
17584	chr3L	-	434299	540654	NM_079149	klar-RA	19	8746	protein_coding	klar	8.47904	11.637	14.2399	2.91399	2.40067	6.45905	0.222244	0.000346363	0.462216	-2.16978
41545	chrX	+	13739782	13741952	NM_001272602	CG11151-RB	3	1066	protein_coding	CG11151	10.8253	19.9964	19.6906	4.68075	2.81899	4.1879	0.220232	0.015263	0.879413	-2.1829
27245	chr3R	+	7810532	7812600	NM_169195	sgll-RB	2	2002	protein_coding	sgll	8.4113	7.69701	7.76188	1.05247	0.733202	0.725328	0.217943	0.000390132	0.474875	-2.19798
34816	chr3R	+	29131193	29137980	NM_170397	Vha100-1-RK	11	2907	protein_coding	Vha100-1	1.68995	4.62617	4.99581	1.55407	0	2.96774	0.217552	0.0339411	0.999684	-2.20057
6363	chr2L	+	18823548	18826716	NM_001259154	Ugt36D1-RC	5	2151	protein_coding	Ugt36D1	1.12442	1.49492	3.44709	0	0	3.15926	0.213395	0.0115881	0.857816	-2.2284
780	chr2L	-	2214972	2216311	NM_001272987	daed-RB	2	1282	protein_coding	daed	2.86226	3.95566	5.92251	1.39905	0	2.63844	0.207397	0.0260649	0.980785	-2.26953
38011	chrX	-	2470460	2545416	NM_001258563	trol-RAL	31	12052	protein_coding	trol	4.0784	4.65648	3.17647	0	0	0	0.206198	0.00157216	0.608892	-2.2779
39615	chrX	-	8088009	8092113	NM_167146	UbcE2H-RC	2	2328	protein_coding	UbcE2H	0.945588	3.60428	2.48211	0.004667	0.040651	1.9186	0.206022	0.00445735	0.775079	-2.27913
11723	chr2R	+	12636671	12640629	NM_165931	Iswi-RC	7	3586	protein_coding	Iswi	1.91471	2.92371	4.00885	0.219824	0.10871	2.52731	0.20156	0.000672916	0.49484	-2.31072
6101	chr2L	-	17591448	17592299	NM_136008	CG6870-RA	1	852	protein_coding	CG6870	14.5673	13.1832	9.82726	2.4369	2.17223	8.72012	0.200254	0.0246422	0.969402	-2.3201
30537	chr3R	-	16656623	16734426	NM_080504	Ubx-RA	4	4282	protein_coding	Ubx	1.03964	2.39384	3.0988	0.002471	0	3.09546	0.194565	0.000571848	0.49484	-2.36168
22883	chr3L	-	15900156	15924945	NM_140557	sff-RA	16	6869	protein_coding	sff	1.61805	4.75262	4.15238	0.006269	0.01742	0.037598	0.193389	0.019112	0.904688	-2.37042
20116	chr3L	+	7760551	7763166	NM_001274613	Hn-RC	5	1527	protein_coding	Hn	13.0582	13.3618	8.84566	3.47013	1.41076	10.6429	0.193312	0.0408912	0.999684	-2.371
16725	chr2R	-	23992138	23995055	NM_001299873	CG3860-RB	9	2113	protein_coding	CG3860	2.82366	3.39238	2.69453	0.034274	0.008718	2.0542	0.193295	0.00691511	0.854333	-2.37113
33423	chr3R	+	24879044	24881478	NM_001202357	CG11089-RB	5	2195	protein_coding	CG11089	3.92151	4.76062	3.07287	0.234097	0.039524	2.1801	0.179444	0.0106844	0.857816	-2.4784
4078	chr2L	-	10452677	10456198	NM_135563	LManI-RA	6	3198	protein_coding	LManI	3.43997	6.4811	3.47064	0	0	0	0.177114	0.00796648	0.854752	-2.49725
37844	chrX	-	2126210	2136903	NM_057523	ph-p-RA	5	6221	protein_coding	ph-p	19.6217	17.6349	19.0796	3.57934	3.60743	13.9144	0.175683	0.0107036	0.857816	-2.50895
25077	chr3L	+	21879577	21928173	NM_079484	mub-RA	9	4911	protein_coding	mub	18.5229	14.3022	12.3548	2.95944	2.74229	18.708	0.175016	0.0465168	0.999684	-2.51444
31190	chr3R	+	18669390	18674679	NM_142483	CG7702-RA	3	2404	protein_coding	CG7702	8.16255	7.18234	6.7258	1.7728	0	1.95835	0.170173	0.0368169	0.999684	-2.55492
19928	chr3L	-	7326273	7328842	NM_139846	mrva-RA	1	2570	protein_coding	mrva	6.0601	27.3574	28.3564	4.84136	4.92259	23.7187	0.154484	0.0154059	0.880977	-2.69447
5848	chr2L	-	16742576	16743100	NM_001259116	LSm7-RB	2	466	protein_coding	LSm7	0.158471	4.78538	6.06151	0.230929	0.118152	2.48982	0.153167	0.0498119	0.999684	-2.70683
17607	chr3L	+	593246	599239	NM_167835	MED14-RC	9	5513	protein_coding	MED14	3.0573	8.75252	4.16258	0	0	0	0.147201	0.0178729	0.903776	-2.76414
44006	chrX	-	20228124	20236417	NM_206798	sw-RM	10	3092	protein_coding	sw	4.22299	4.15454	3.29906	0	0	3.77093	0.142842	0.0196207	0.908116	-2.8075
15613	chr2R	-	21292239	21293441	NM_166436	Sgf29-RA	4	1027	protein_coding	Sgf29	15.0657	15.7502	15.8677	3.0975	1.97379	15.5833	0.138197	0.0102072	0.857816	-2.85521
17582	chr3L	-	434299	490823	NM_001274283	klar-RF	15	7528	protein_coding	klar	10.2217	18.089	7.79589	3.23939	0.497489	10.4696	0.128119	0.045888	0.999684	-2.96445
26735	chr3R	-	6026116	6027238	NM_141351	CG11459-RA	1	1123	protein_coding	CG11459	23.6596	15.9726	14.644	2.61316	1.70583	12.4864	0.127693	0.0321099	0.998514	-2.96925
23155	chr3L	-	16491838	16496236	NM_168668	CG42514-RA	6	2150	protein_coding	CG42514	1.29539	9.41134	12.8212	1.78264	0.887979	15.4886	0.125071	0.0112657	0.857816	-2.99919
13628	chr2R	-	17093246	17096977	NM_166216	GstS1-RA	5	1764	protein_coding	GstS1	5.44154	18.1692	4.92844	0.156785	0.214153	0.219337	0.116201	0.0370962	0.999684	-3.1053
614	chr2L	-	1724768	1729636	NM_164434	Eno-RE	4	2664	protein_coding	Eno	12.1088	3.91559	14.0537	0.012328	0.038093	0.057002	0.113432	0.0307844	0.990236	-3.1401
6835	chr2L	-	20082304	20085070	NM_080713	fok-RA	2	1205	protein_coding	fok	1.29841	9.42514	4.93288	0.10646	0.059233	2.2114	0.113405	0.017478	0.903776	-3.14044
22364	chr3L	-	14094589	14098053	NM_079341	Fbp1-RA	2	3405	protein_coding	Fbp1	700.076	615.586	321.987	86.5016	53.2744	252.503	0.106599	0.0378245	0.999684	-3.22973
22365	chr3L	-	14094589	14098053	NM_168578	Fbp1-RB	1	3465	protein_coding	Fbp1	152.137	163.539	78.8356	22.5557	10.9613	54.8745	0.103679	0.0331265	0.999684	-3.2698
41855	chrX	-	14934040	14953697	NM_001298328	pdgy-RD	7	2945	protein_coding	pdgy	0	1.73126	13.4571	0	0	18.915	0.0814112	0.0479139	0.999684	-3.61863
34980	chr3R	+	29725830	29735360	NM_143459	Kul-RA	9	7577	protein_coding	Kul	13.7058	19.3802	14.6447	0	0	0	0.0568956	0.000352609	0.462216	-4.13554
3579	chr2L	+	9426860	9427869	NM_078798	Fbp2-RA	2	950	protein_coding	Fbp2	811.264	443.885	308.656	33.6379	38.248	312.805	0.0559784	0.0493147	0.999684	-4.15899
15680	chr2R	-	21392402	21481176	NM_001144257	Sdc-RI	7	3982	protein_coding	Sdc	9.9661	9.01662	8.91891	0	0	11.2223	0.0531097	0.0184941	0.904688	-4.23488
42404	chrX	-	15987166	15991974	NM_206758	eIF5-RC	7	2659	protein_coding	eIF5	0.234531	12.9391	19.5747	0.191954	0.283632	11.7383	0.0473643	0.029911	0.990236	-4.40005
32988	chr3R	+	23983496	23985175	NR_144664	mir-9381-RM	1	1680	pre_miRNA	mir-9381	25.3849	15.0829	34.1587	0.028922	0.471689	37.3079	0.021783	0.0274145	0.981517	-5.52065
618	chr2L	-	1724974	1729636	NM_164431	Eno-RB	4	2183	protein_coding	Eno	31.0472	45.1514	11.9646	0	0	25.2562	0.0180238	0.03469	0.999684	-5.79395
